# Supplementary material for: Characterizing Intercellular Communication of Pan-Cancer Reveals SPP1+ Tumor-Associated Macrophage Expanded in Hypoxia and Promoting Cancer Malignancy Through Single-Cell RNA-Seq Data
Source: Front Cell Dev Biol. 2021 Oct 5;9:749210. doi: 10.3389/fcell.2021.749210 (PMC8523849; doi:10.3389/fcell.2021.749210)
Supplement: Supplementary file 7 [file Table_7.XLSX]

## Sheet: Table 7-1
Table 7-1. The correlation between TNFRSF12A and hallmark gene signatures as well as particular genes in cancer cells across cancer types.
cancer	pair_type	cell_type	gene1	gene2	spearmanR	spearnanP
LC	allC	CS	TNFRSF12A	HALLMARK_APOPTOSIS	0.467154	1.38369e-233
LC	allC	CS	TNFRSF12A	HALLMARK_EPITHELIAL_MESENCHYMAL_TRANSITION	0.439618	5.01211e-204
LC	allC	CS	TNFRSF12A	HALLMARK_TGF_BETA_SIGNALING	0.402875	1.28605e-168
CRC	allC	CS	TNFRSF12A	HALLMARK_TNFA_SIGNALING_VIA_NFKB	0.398052	0
LC	allC	CS	TNFRSF12A	HALLMARK_IL2_STAT5_SIGNALING	0.39339	3.55906e-160
LC	allC	CS	TNFRSF12A	HALLMARK_ANGIOGENESIS	0.387694	3.08466e-155
SCC	allC	CS	TNFRSF12A	HALLMARK_EPITHELIAL_MESENCHYMAL_TRANSITION	0.385107	0
CRC	allC	CS	TNFRSF12A	HALLMARK_IL6_JAK_STAT3_SIGNALING	0.381521	0
CRC	allC	CS	TNFRSF12A	HALLMARK_INFLAMMATORY_RESPONSE	0.360066	0
LC	allC	CS	TNFRSF12A	VEGFA	0.357258	1.82804e-130
LC	allC	CS	TNFRSF12A	PVR	0.349983	6.2419e-125
LC	allC	CS	TNFRSF12A	HALLMARK_TNFA_SIGNALING_VIA_NFKB	0.34924	2.24997e-124
CRC	allC	CS	TNFRSF12A	HALLMARK_APOPTOSIS	0.34232	0
LC	allC	CS	TNFRSF12A	SLC2A1	0.322291	3.55977e-105
SCC	allC	CS	TNFRSF12A	HALLMARK_INFLAMMATORY_RESPONSE	0.307798	2.07847e-274
CRC	allC	CS	TNFRSF12A	HALLMARK_IL2_STAT5_SIGNALING	0.306538	1.25022e-294
CRC	allC	CS	TNFRSF12A	EDN1	0.306518	1.37142e-294
LC	allC	CS	TNFRSF12A	CDH1	0.301769	8.12618e-92
SCC	allC	CS	TNFRSF12A	PKM	0.29847	2.24851e-257
LC	allC	CS	TNFRSF12A	HALLMARK_INFLAMMATORY_RESPONSE	0.296873	8.7395e-89
CRC	allC	CS	TNFRSF12A	HALLMARK_TGF_BETA_SIGNALING	0.289239	4.16964e-261
LC	allC	CS	TNFRSF12A	HALLMARK_IL6_JAK_STAT3_SIGNALING	0.288717	7.25906e-84
LC	allC	CS	TNFRSF12A	CCND1	0.279624	1.43199e-78
LC	allC	CS	TNFRSF12A	HALLMARK_HYPOXIA	0.275681	2.46003e-76
LC	allC	CS	TNFRSF12A	SPP1	0.271765	3.7469e-74
SCC	allC	CS	TNFRSF12A	HALLMARK_IL6_JAK_STAT3_SIGNALING	0.271423	1.8026e-211
LC	allC	CS	TNFRSF12A	TIMP1	0.270935	1.07564e-73
LC	allC	CS	TNFRSF12A	TGFA	0.260484	4.59585e-68
SCC	allC	CS	TNFRSF12A	LDHA	0.247499	4.84025e-175
LC	allC	CS	TNFRSF12A	TGFBI	0.239661	1.36578e-57
CRC	allC	CS	TNFRSF12A	HALLMARK_EPITHELIAL_MESENCHYMAL_TRANSITION	0.233199	7.24869e-168
CRC	allC	CS	TNFRSF12A	CXCL8	0.231246	5.05705e-165
CRC	allC	CS	TNFRSF12A	CXCL8	0.231246	5.05705e-165
LC	allC	CS	TNFRSF12A	EDN1	0.228756	1.70995e-52
SCC	allC	CS	TNFRSF12A	HALLMARK_INTERFERON_GAMMA_RESPONSE	0.225325	1.20583e-144
CRC	allC	CS	TNFRSF12A	CXCL1	0.225055	3.48204e-156
SCC	allC	CS	TNFRSF12A	HALLMARK_APOPTOSIS	0.213602	7.61191e-130
CRC	allC	CS	TNFRSF12A	SLC2A1	0.213516	2.03925e-140
LC	allC	CS	TNFRSF12A	KDR	0.193824	6.66064e-38
SCC	allC	CS	TNFRSF12A	HALLMARK_INTERFERON_ALPHA_RESPONSE	0.193785	8.84049e-107
LC	allC	CS	TNFRSF12A	TGFBR1	0.191047	7.45558e-37
CRC	allC	CS	TNFRSF12A	HALLMARK_HYPOXIA	0.189252	3.41826e-110
SCC	allC	CS	TNFRSF12A	STAT1	0.181864	4.59231e-94
SCC	allC	CS	TNFRSF12A	EDN1	0.181328	1.63515e-93
SCC	allC	CS	TNFRSF12A	HALLMARK_IL2_STAT5_SIGNALING	0.178246	2.24501e-90
SCC	allC	CS	TNFRSF12A	CCL5	0.175674	8.43862e-88
SCC	allC	CS	TNFRSF12A	HALLMARK_TNFA_SIGNALING_VIA_NFKB	0.17561	9.76484e-88
SCC	allC	CS	TNFRSF12A	SERPINE1	0.170352	1.3432e-82
SCC	allC	CS	TNFRSF12A	SLC2A1	0.163358	5.1102e-76
SCC	allC	CS	TNFRSF12A	TGFBI	0.159382	2.08948e-72
SCC	allC	CS	TNFRSF12A	ITGA5	0.151781	9.25343e-66
CRC	allC	CS	TNFRSF12A	PDGFA	0.149517	4.99416e-69
SCC	allC	CS	TNFRSF12A	PDGFA	0.147566	3.20242e-62
LC	allC	CS	TNFRSF12A	ITGA5	0.145132	8.31176e-22
LC	allC	CS	TNFRSF12A	ENO2	0.143295	2.71288e-21
SCC	allC	CS	TNFRSF12A	SNAI2	0.143089	1.42034e-58
LC	allC	CS	TNFRSF12A	TGFB1	0.14299	3.29814e-21
SCC	allC	CS	TNFRSF12A	VEGFA	0.140659	1.21105e-56
CRC	allC	CS	TNFRSF12A	HALLMARK_ANGIOGENESIS	0.138559	1.89777e-59
CRC	allC	CS	TNFRSF12A	CCND1	0.138292	3.17847e-59
SCC	allC	CS	TNFRSF12A	IL1A	0.134779	4.10864e-52
CRC	allC	CS	TNFRSF12A	CDH1	0.131873	5.68218e-54
SCC	allC	CS	TNFRSF12A	TIMP1	0.128736	1.1552e-47
SCC	allC	CS	TNFRSF12A	TGFB1	0.128155	3.01855e-47
SCC	allC	CS	TNFRSF12A	TGFA	0.126332	5.95575e-46
LC	allC	CS	TNFRSF12A	JUNB	0.126046	8.57306e-17
LC	allC	CS	TNFRSF12A	TGFB2	0.124055	2.5992e-16
LC	allC	CS	TNFRSF12A	CXCL8	0.122729	5.39086e-16
LC	allC	CS	TNFRSF12A	CXCL8	0.122729	5.39086e-16
LC	allC	CS	TNFRSF12A	SMAD3	0.119757	2.68629e-15
SCC	allC	CS	TNFRSF12A	HALLMARK_HYPOXIA	0.110011	3.36871e-35
SCC	allC	CS	TNFRSF12A	HIF1A	0.108839	1.74437e-34
SCC	allC	CS	TNFRSF12A	CCND1	0.106759	3.08866e-33
LC	allC	CS	TNFRSF12A	NFKB1	0.106285	2.382e-12
CRC	allC	CS	TNFRSF12A	TGFBI	0.103889	4.74551e-34
CRC	allC	CS	TNFRSF12A	HALLMARK_INTERFERON_GAMMA_RESPONSE	0.0957467	3.74877e-29
CRC	allC	CS	TNFRSF12A	SMAD3	0.0938729	4.40763e-28
LC	allC	CS	TNFRSF12A	PDGFA	0.0927446	9.7866e-10
SCC	allC	CS	TNFRSF12A	SMAD3	0.0884368	2.75576e-23
SCC	allC	CS	TNFRSF12A	CCL2	0.0873418	9.45687e-23
LC	allC	CS	TNFRSF12A	TRAF2	0.0855229	1.75015e-08
SCC	allC	CS	TNFRSF12A	IL8	0.0853372	8.68645e-22
SCC	allC	CS	TNFRSF12A	IL8	0.0853372	8.68645e-22
CRC	allC	CS	TNFRSF12A	PVR	0.0851019	2.35977e-23
SCC	allC	CS	TNFRSF12A	CXCL1	0.0828235	1.30352e-20
SCC	allC	CS	TNFRSF12A	NETO2	0.0811998	7.18441e-20
SCC	allC	CS	TNFRSF12A	NFKB2	0.0803666	1.70256e-19
LC	allC	CS	TNFRSF12A	CXCL1	0.0763653	4.9105e-07
SCC	allC	CS	TNFRSF12A	MMP2	0.0760736	1.26273e-17
SCC	allC	CS	TNFRSF12A	TGFBR1	0.075453	2.30824e-17
SCC	allC	CS	TNFRSF12A	TRAF2	0.0741065	8.40292e-17
SCC	allC	CS	TNFRSF12A	ENO2	0.0728751	2.68458e-16
CRC	allC	CS	TNFRSF12A	NFKB2	0.0715853	5.72506e-17
SCC	allC	CS	TNFRSF12A	HALLMARK_ANGIOGENESIS	0.0692615	7.26607e-15
LC	allC	CS	TNFRSF12A	SMAD2	0.0683676	6.74107e-06
LC	allC	CS	TNFRSF12A	NFKB2	0.0657773	1.48589e-05
CRC	allC	CS	TNFRSF12A	SERPINE1	0.0632548	1.41883e-13
LC	allC	CS	TNFRSF12A	LDHA	0.0607355	6.38321e-05
SCC	allC	CS	TNFRSF12A	PVR	0.058201	6.35729e-11
SCC	allC	CS	TNFRSF12A	HALLMARK_TGF_BETA_SIGNALING	0.0575268	1.05222e-10
CRC	allC	CS	TNFRSF12A	TGFA	0.0569889	2.72336e-11
LC	allC	CS	TNFRSF12A	PKM	0.0540457	0.000374964
CRC	allC	CS	TNFRSF12A	JUNB	0.0538645	3.07247e-10
CRC	allC	CS	TNFRSF12A	LDHA	0.0526664	7.51427e-10
CRC	allC	CS	TNFRSF12A	VEGFA	0.0463294	6.1824e-08
SCC	allC	CS	TNFRSF12A	TGFB2	0.0414942	3.2051e-06
CRC	allC	CS	TNFRSF12A	HALLMARK_INTERFERON_ALPHA_RESPONSE	0.0363066	2.22107e-05
CRC	allC	CS	TNFRSF12A	SMAD2	0.0333024	0.000100135
SCC	allC	CS	TNFRSF12A	IL6	0.0307758	0.000553274
SCC	allC	CS	TNFRSF12A	CDH1	0.0238166	0.00753222
CRC	allC	CS	TNFRSF12A	NETO2	0.0223865	0.00893027
CRC	allC	CS	TNFRSF12A	TRAF2	0.0184137	0.0315076
CRC	allC	CS	TNFRSF12A	NFKB1	0.0183596	0.0320101
LC	allC	CS	TNFRSF12A	IL6	0.0168429	0.267942
CRC	allC	CS	TNFRSF12A	TGFBR1	0.0145874	0.088443
LC	allC	CS	TNFRSF12A	NETO2	0.0141985	0.350376
LC	allC	CS	TNFRSF12A	CCL2	0.0141654	0.351499
SCC	allC	CS	TNFRSF12A	SPP1	0.0106762	0.230998
CRC	allC	CS	TNFRSF12A	ITGA5	0.00937869	0.273383
LC	allC	CS	TNFRSF12A	MMP2	0.00718971	0.636311
CRC	allC	CS	TNFRSF12A	TIMP1	0.00708544	0.407967
SCC	allC	CS	TNFRSF12A	KDR	0.0049294	0.580242
SCC	allC	CS	TNFRSF12A	NFKB1	0.00433402	0.626801
LC	allC	CS	TNFRSF12A	SNAI2	0.00367065	0.809234
LC	allC	CS	TNFRSF12A	SERPINE1	0.00306656	0.840164
CRC	allC	CS	TNFRSF12A	SNAI2	0.00132999	0.876568
LC	allC	CS	TNFRSF12A	IL1A	0.000335841	0.982378
CRC	allC	CS	TNFRSF12A	KDR	-0.00569637	0.505891
SCC	allC	CS	TNFRSF12A	SMAD2	-0.00660986	0.45835
CRC	allC	CS	TNFRSF12A	MMP2	-0.00692109	0.418928
CRC	allC	CS	TNFRSF12A	IL1A	-0.00819538	0.338514
CRC	allC	CS	TNFRSF12A	TGFB1	-0.00866771	0.311409
CRC	allC	CS	TNFRSF12A	CCL5	-0.0127777	0.135622
CRC	allC	CS	TNFRSF12A	TGFB2	-0.0169197	0.0481446
CRC	allC	CS	TNFRSF12A	STAT1	-0.0187942	0.0281594
CRC	allC	CS	TNFRSF12A	IL6	-0.024239	0.00463819
CRC	allC	CS	TNFRSF12A	HIF1A	-0.0312935	0.00025671
CRC	allC	CS	TNFRSF12A	CCL2	-0.0317625	0.000207027
LC	allC	CS	TNFRSF12A	HIF1A	-0.0320884	0.0347768
CRC	allC	CS	TNFRSF12A	ENO2	-0.0326827	0.000134629
CRC	allC	CS	TNFRSF12A	PKM	-0.0372024	1.38549e-05
CRC	allC	CS	TNFRSF12A	SPP1	-0.0490484	9.95371e-09
LC	allC	CS	TNFRSF12A	CCL5	-0.0581145	0.000130594
SCC	allC	CS	TNFRSF12A	JUNB	-0.0714898	9.69317e-16
LC	allC	CS	TNFRSF12A	HALLMARK_INTERFERON_GAMMA_RESPONSE	-0.110658	2.87296e-13
LC	allC	CS	TNFRSF12A	HALLMARK_INTERFERON_ALPHA_RESPONSE	-0.185973	5.58658e-35
LC	allC	CS	TNFRSF12A	STAT1	-0.234867	2.56404e-55

## Sheet: 7-2
Table 7-2. The correlation between CD44 and hallmark gene signatures as well as particular genes in cancer cells across cancer types.
cancer	pair_type	cell_type	gene1	gene2	spearmanR	spearnanP
LC	CD44all	CS	CD44	TWIST1	nan	nan
LC	CD44all	CS	CD44	CD44	1	0
CRC	CD44all	CS	CD44	CD44	1	0
SCC	CD44all	CS	CD44	CD44	1	0
SCC	CD44all	CS	CD44	HALLMARK_IL2_STAT5_SIGNALING	0.364084	0
SCC	CD44all	CS	CD44	HALLMARK_IL6_JAK_STAT3_SIGNALING	0.317396	2.91242e-282
LC	CD44all	CS	CD44	TIMP1	0.300521	4.88217e-91
LC	CD44all	CS	CD44	SLC2A1	0.272639	1.23023e-74
LC	CD44all	CS	CD44	PGK1	0.268561	2.15477e-72
LC	CD44all	CS	CD44	HALLMARK_EPITHELIAL_MESENCHYMAL_TRANSITION	0.254451	6.28021e-65
LC	CD44all	CS	CD44	HALLMARK_GLYCOLYSIS	0.226648	1.5412e-51
LC	CD44all	CS	CD44	CD63	0.223258	5.05226e-50
SCC	CD44all	CS	CD44	HALLMARK_APOPTOSIS	0.220595	1.04266e-133
LC	CD44all	CS	CD44	HALLMARK_COAGULATION	0.210808	1.13692e-44
LC	CD44all	CS	CD44	HALLMARK_PROTEIN_SECRETION	0.207214	3.46052e-43
LC	CD44all	CS	CD44	SLC3A2	0.204803	3.301e-42
SCC	CD44all	CS	CD44	HALLMARK_HEDGEHOG_SIGNALING	0.192178	2.3972e-101
LC	CD44all	CS	CD44	COL6A1	0.189531	2.7436e-36
SCC	CD44all	CS	CD44	HALLMARK_P53_PATHWAY	0.18555	1.73382e-94
LC	CD44all	CS	CD44	TGFBI	0.172697	2.51669e-30
LC	CD44all	CS	CD44	LDHA	0.169414	3.13313e-29
LC	CD44all	CS	CD44	ITGA5	0.165498	5.93569e-28
LC	CD44all	CS	CD44	HALLMARK_ANGIOGENESIS	0.163908	1.91933e-27
SCC	CD44all	CS	CD44	HALLMARK_ANGIOGENESIS	0.161628	7.48173e-72
SCC	CD44all	CS	CD44	HALLMARK_HYPOXIA	0.153354	8.72721e-65
SCC	CD44all	CS	CD44	CDH1	0.151451	3.24777e-63
LC	CD44all	CS	CD44	CXADR	0.150721	2.06857e-23
LC	CD44all	CS	CD44	LAMP1	0.142102	5.8017e-21
SCC	CD44all	CS	CD44	CXADR	0.141074	5.23761e-55
LC	CD44all	CS	CD44	LAMC1	0.134259	7.30307e-19
CRC	CD44all	CS	CD44	HALLMARK_GLYCOLYSIS	0.127034	3.50073e-50
SCC	CD44all	CS	CD44	HALLMARK_MYOGENESIS	0.126558	1.5614e-44
LC	CD44all	CS	CD44	HALLMARK_IL2_STAT5_SIGNALING	0.122175	7.29232e-16
SCC	CD44all	CS	CD44	HALLMARK_TGF_BETA_SIGNALING	0.122011	1.72108e-41
CRC	CD44all	CS	CD44	ENO2	0.114705	3.51926e-41
SCC	CD44all	CS	CD44	LDHA	0.112788	1.14205e-35
LC	CD44all	CS	CD44	MMP14	0.112609	1.08782e-13
CRC	CD44all	CS	CD44	HALLMARK_EPITHELIAL_MESENCHYMAL_TRANSITION	0.111379	6.53321e-39
LC	CD44all	CS	CD44	HALLMARK_HYPOXIA	0.111349	2.04016e-13
SCC	CD44all	CS	CD44	HALLMARK_EPITHELIAL_MESENCHYMAL_TRANSITION	0.110984	1.38686e-34
LC	CD44all	CS	CD44	P4HA1	0.10663	2.02234e-12
CRC	CD44all	CS	CD44	TIMP1	0.104753	1.35912e-34
LC	CD44all	CS	CD44	BSG	0.103307	9.58671e-12
LC	CD44all	CS	CD44	HALLMARK_IL6_JAK_STAT3_SIGNALING	0.102306	1.51726e-11
SCC	CD44all	CS	CD44	HALLMARK_COAGULATION	0.100794	8.63539e-29
CRC	CD44all	CS	CD44	HALLMARK_MYOGENESIS	0.0975174	3.49141e-30
CRC	CD44all	CS	CD44	P4HA1	0.0961206	2.27936e-29
LC	CD44all	CS	CD44	AGRN	0.0960762	2.39741e-10
SCC	CD44all	CS	CD44	STAT3	0.0938918	3.48809e-25
CRC	CD44all	CS	CD44	BSG	0.093432	7.81599e-28
CRC	CD44all	CS	CD44	COL6A1	0.092053	4.60749e-27
CRC	CD44all	CS	CD44	HALLMARK_HYPOXIA	0.0905171	3.22155e-26
SCC	CD44all	CS	CD44	SLC2A1	0.0893903	5.71079e-23
LC	CD44all	CS	CD44	HALLMARK_REACTIVE_OXYGEN_SPECIES_PATHWAY	0.0871106	9.46488e-09
SCC	CD44all	CS	CD44	SDC1	0.0858697	2.58729e-21
LC	CD44all	CS	CD44	NFKB1	0.0854653	1.78927e-08
LC	CD44all	CS	CD44	HALLMARK_TGF_BETA_SIGNALING	0.0834105	3.89907e-08
CRC	CD44all	CS	CD44	COL6A2	0.0823518	5.75955e-22
SCC	CD44all	CS	CD44	JAG1	0.0796956	1.43756e-18
SCC	CD44all	CS	CD44	CD63	0.0792535	2.22025e-18
LC	CD44all	CS	CD44	JAG1	0.0766086	4.51506e-07
CRC	CD44all	CS	CD44	HALLMARK_IL2_STAT5_SIGNALING	0.0756056	9.38638e-19
LC	CD44all	CS	CD44	EPAS1	0.0739905	1.09958e-06
CRC	CD44all	CS	CD44	ITGA5	0.0725215	2.24205e-17
CRC	CD44all	CS	CD44	MMP2	0.0723625	2.63122e-17
CRC	CD44all	CS	CD44	TGFBI	0.0716566	5.3328e-17
LC	CD44all	CS	CD44	HALLMARK_APOPTOSIS	0.0692081	5.18456e-06
CRC	CD44all	CS	CD44	ITGB1	0.0686687	9.83676e-16
CRC	CD44all	CS	CD44	CXCL8	0.068483	1.17427e-15
CRC	CD44all	CS	CD44	BGN	0.067025	4.64163e-15
CRC	CD44all	CS	CD44	HALLMARK_HEDGEHOG_SIGNALING	0.0651876	2.51771e-14
LC	CD44all	CS	CD44	CDH1	0.0636553	2.78015e-05
CRC	CD44all	CS	CD44	LAMB2	0.0633753	1.27578e-13
CRC	CD44all	CS	CD44	ZEB2	0.0632376	1.44049e-13
SCC	CD44all	CS	CD44	HALLMARK_PROTEIN_SECRETION	0.062805	4.31767e-12
CRC	CD44all	CS	CD44	VEGFA	0.0613653	7.32391e-13
SCC	CD44all	CS	CD44	HALLMARK_CHOLESTEROL_HOMEOSTASIS	0.0609753	1.7656e-11
CRC	CD44all	CS	CD44	FGFR1	0.0602808	1.83812e-12
CRC	CD44all	CS	CD44	GPNMB	0.0569317	2.8502e-11
CRC	CD44all	CS	CD44	LDHA	0.0568465	3.05005e-11
LC	CD44all	CS	CD44	HALLMARK_HEDGEHOG_SIGNALING	0.0558567	0.000236472
SCC	CD44all	CS	CD44	NFKB1	0.0556293	8.58599e-10
CRC	CD44all	CS	CD44	MMP14	0.0553075	1.01985e-10
CRC	CD44all	CS	CD44	CD63	0.0541542	2.46783e-10
LC	CD44all	CS	CD44	ROCK2	0.053668	0.0004121
SCC	CD44all	CS	CD44	VIM	0.0535471	3.55272e-09
LC	CD44all	CS	CD44	SDC4	0.0520748	0.000609814
SCC	CD44all	CS	CD44	BGN	0.0510968	1.7683e-08
SCC	CD44all	CS	CD44	ITGB1	0.0494216	5.08406e-08
CRC	CD44all	CS	CD44	AGRN	0.0486031	1.35154e-08
CRC	CD44all	CS	CD44	SDC1	0.0479441	2.11491e-08
CRC	CD44all	CS	CD44	HALLMARK_ANGIOGENESIS	0.0448249	1.62796e-07
CRC	CD44all	CS	CD44	SNAI2	0.0433931	3.97798e-07
CRC	CD44all	CS	CD44	HALLMARK_COAGULATION	0.042343	7.52891e-07
CRC	CD44all	CS	CD44	PGK1	0.0364476	2.06349e-05
SCC	CD44all	CS	CD44	LAMC1	0.036092	6.95766e-05
CRC	CD44all	CS	CD44	HALLMARK_IL6_JAK_STAT3_SIGNALING	0.0349304	4.49271e-05
CRC	CD44all	CS	CD44	STAT3	0.0342371	6.3472e-05
CRC	CD44all	CS	CD44	TWIST2	0.0324556	0.000149865
SCC	CD44all	CS	CD44	BSG	0.0315153	0.00051457
CRC	CD44all	CS	CD44	TWIST1	0.0307041	0.000335023
CRC	CD44all	CS	CD44	LAMC1	0.0298197	0.000495378
SCC	CD44all	CS	CD44	EPAS1	0.027685	0.00228254
SCC	CD44all	CS	CD44	LAMB2	0.0275962	0.00235805
LC	CD44all	CS	CD44	ZEB2	0.0275582	0.0698616
LC	CD44all	CS	CD44	ZEB1	0.0272004	0.0735725
LC	CD44all	CS	CD44	HALLMARK_MTORC1_SIGNALING	0.0270609	0.0750621
CRC	CD44all	CS	CD44	HSPG2	0.026098	0.00230101
LC	CD44all	CS	CD44	SDC1	0.0250002	0.100076
CRC	CD44all	CS	CD44	HALLMARK_G2M_CHECKPOINT	0.0239697	0.00511542
CRC	CD44all	CS	CD44	IL6	0.022018	0.0101212
LC	CD44all	CS	CD44	IL6	0.019681	0.195487
LC	CD44all	CS	CD44	HALLMARK_CHOLESTEROL_HOMEOSTASIS	0.0195761	0.197879
LC	CD44all	CS	CD44	IL1A	0.0188244	0.215656
CRC	CD44all	CS	CD44	CXADR	0.0187167	0.0288156
SCC	CD44all	CS	CD44	SNAI2	0.0185254	0.0412304
SCC	CD44all	CS	CD44	HSPG2	0.0185004	0.0415043
SCC	CD44all	CS	CD44	ZEB1	0.018478	0.0417513
SCC	CD44all	CS	CD44	HALLMARK_GLYCOLYSIS	0.0180075	0.047241
SCC	CD44all	CS	CD44	VEGFA	0.0179618	0.0478044
LC	CD44all	CS	CD44	VEGFA	0.0177103	0.244072
CRC	CD44all	CS	CD44	NFKB1	0.0173749	0.0424315
SCC	CD44all	CS	CD44	ROCK2	0.0158263	0.081199
CRC	CD44all	CS	CD44	ZEB1	0.0155915	0.0686154
LC	CD44all	CS	CD44	ITGB1	0.0155447	0.306585
SCC	CD44all	CS	CD44	MMP14	0.0151342	0.0954144
CRC	CD44all	CS	CD44	EPAS1	0.0135814	0.112701
LC	CD44all	CS	CD44	HALLMARK_P53_PATHWAY	0.0129809	0.393232
SCC	CD44all	CS	CD44	LAMP1	0.0127914	0.158733
LC	CD44all	CS	CD44	VIM	0.0122436	0.420661
CRC	CD44all	CS	CD44	HALLMARK_UNFOLDED_PROTEIN_RESPONSE	0.0121247	0.15677
CRC	CD44all	CS	CD44	HALLMARK_P53_PATHWAY	0.0120732	0.158536
SCC	CD44all	CS	CD44	KDR	0.0110833	0.222035
CRC	CD44all	CS	CD44	SLC2A1	0.0103415	0.227142
CRC	CD44all	CS	CD44	KDR	0.0099605	0.244726
CRC	CD44all	CS	CD44	HALLMARK_MTORC1_SIGNALING	0.00738326	0.388545
CRC	CD44all	CS	CD44	HALLMARK_MYC_TARGETS_V1	0.00661793	0.439595
CRC	CD44all	CS	CD44	SNAI1	0.00648718	0.448687
CRC	CD44all	CS	CD44	HALLMARK_MYC_TARGETS_V2	0.00602391	0.481743
LC	CD44all	CS	CD44	HALLMARK_UNFOLDED_PROTEIN_RESPONSE	0.00561866	0.71173
SCC	CD44all	CS	CD44	MMP9	0.00519314	0.567215
LC	CD44all	CS	CD44	GPNMB	0.00497272	0.74363
LC	CD44all	CS	CD44	SNAI2	0.00372865	0.80628
SCC	CD44all	CS	CD44	TIMP1	0.00194788	0.830074
CRC	CD44all	CS	CD44	MMP9	0.000920003	0.914439
CRC	CD44all	CS	CD44	LAMP1	0.000236119	0.978001
SCC	CD44all	CS	CD44	HALLMARK_UNFOLDED_PROTEIN_RESPONSE	9.953e-05	0.991251
LC	CD44all	CS	CD44	HALLMARK_ADIPOGENESIS	-0.000240092	0.987402
SCC	CD44all	CS	CD44	TWIST1	-0.0005378	0.952751
SCC	CD44all	CS	CD44	ZEB2	-0.00346669	0.702503
CRC	CD44all	CS	CD44	IL1A	-0.00351116	0.68177
LC	CD44all	CS	CD44	BGN	-0.00410864	0.786991
CRC	CD44all	CS	CD44	HALLMARK_APOPTOSIS	-0.00610104	0.476149
CRC	CD44all	CS	CD44	JAG1	-0.00625961	0.464761
LC	CD44all	CS	CD44	TWIST2	-0.0074672	0.623346
LC	CD44all	CS	CD44	CXCL8	-0.00799953	0.598801
CRC	CD44all	CS	CD44	VIM	-0.00904553	0.290788
CRC	CD44all	CS	CD44	HALLMARK_ADIPOGENESIS	-0.00950191	0.26713
SCC	CD44all	CS	CD44	AGRN	-0.00965273	0.287549
LC	CD44all	CS	CD44	MMP9	-0.00975868	0.520984
LC	CD44all	CS	CD44	COL6A2	-0.00994877	0.512898
SCC	CD44all	CS	CD44	TWIST2	-0.0102241	0.259969
CRC	CD44all	CS	CD44	ROCK2	-0.0108862	0.203595
LC	CD44all	CS	CD44	HALLMARK_MYOGENESIS	-0.0113961	0.453539
LC	CD44all	CS	CD44	FGFR1	-0.0132765	0.382546
CRC	CD44all	CS	CD44	HALLMARK_REACTIVE_OXYGEN_SPECIES_PATHWAY	-0.0145335	0.0896278
SCC	CD44all	CS	CD44	TGFBI	-0.0152291	0.0933547
CRC	CD44all	CS	CD44	HALLMARK_DNA_REPAIR	-0.0170879	0.0459617
SCC	CD44all	CS	CD44	GPNMB	-0.0178314	0.0494457
LC	CD44all	CS	CD44	MMP2	-0.0181713	0.232008
CRC	CD44all	CS	CD44	CDH1	-0.0188397	0.0277806
SCC	CD44all	CS	CD44	SLC3A2	-0.0201039	0.0267483
SCC	CD44all	CS	CD44	FGFR1	-0.0244725	0.00700385
CRC	CD44all	CS	CD44	HALLMARK_PROTEIN_SECRETION	-0.0251806	0.00326985
SCC	CD44all	CS	CD44	IL6	-0.0256687	0.00467654
LC	CD44all	CS	CD44	STAT3	-0.02873	0.0587685
SCC	CD44all	CS	CD44	COL6A1	-0.0288246	0.0014911
SCC	CD44all	CS	CD44	P4HA1	-0.0313858	0.000542629
SCC	CD44all	CS	CD44	COL6A2	-0.0331859	0.000254925
SCC	CD44all	CS	CD44	ITGA5	-0.0396812	1.22219e-05
CRC	CD44all	CS	CD44	HALLMARK_CHOLESTEROL_HOMEOSTASIS	-0.0416786	1.11877e-06
SCC	CD44all	CS	CD44	PGK1	-0.0418583	3.95461e-06
SCC	CD44all	CS	CD44	MMP2	-0.0436708	1.48147e-06
SCC	CD44all	CS	CD44	SNAI1	-0.0462981	3.33215e-07
LC	CD44all	CS	CD44	SNAI1	-0.0484915	0.00141736
SCC	CD44all	CS	CD44	ENO2	-0.0545276	1.83202e-09
LC	CD44all	CS	CD44	HSPG2	-0.0563691	0.000207045
SCC	CD44all	CS	CD44	SDC4	-0.0611338	1.56527e-11
CRC	CD44all	CS	CD44	SLC3A2	-0.0661645	1.03053e-14
SCC	CD44all	CS	CD44	IL1A	-0.0694693	1.816e-14
CRC	CD44all	CS	CD44	HALLMARK_TGF_BETA_SIGNALING	-0.072129	3.32608e-17
SCC	CD44all	CS	CD44	IL8	-0.0810136	3.87905e-19
CRC	CD44all	CS	CD44	SDC4	-0.0888946	2.42629e-25
SCC	CD44all	CS	CD44	HALLMARK_MTORC1_SIGNALING	-0.105223	3.06755e-31
SCC	CD44all	CS	CD44	HALLMARK_ADIPOGENESIS	-0.118141	5.43525e-39
SCC	CD44all	CS	CD44	HALLMARK_MYC_TARGETS_V2	-0.130888	1.55367e-47
LC	CD44all	CS	CD44	LAMB2	-0.136562	1.81694e-19
SCC	CD44all	CS	CD44	HALLMARK_REACTIVE_OXYGEN_SPECIES_PATHWAY	-0.140739	9.42635e-55
LC	CD44all	CS	CD44	ENO2	-0.141369	9.22617e-21
LC	CD44all	CS	CD44	HALLMARK_G2M_CHECKPOINT	-0.148948	6.78088e-23
LC	CD44all	CS	CD44	KDR	-0.158757	7.94145e-26
LC	CD44all	CS	CD44	HALLMARK_DNA_REPAIR	-0.160955	1.64706e-26
LC	CD44all	CS	CD44	HALLMARK_MYC_TARGETS_V2	-0.17062	1.24789e-29
SCC	CD44all	CS	CD44	HALLMARK_G2M_CHECKPOINT	-0.172695	6.48235e-82
SCC	CD44all	CS	CD44	HALLMARK_MYC_TARGETS_V1	-0.189684	9.80215e-99
SCC	CD44all	CS	CD44	HALLMARK_DNA_REPAIR	-0.213511	3.46246e-125
LC	CD44all	CS	CD44	HALLMARK_MYC_TARGETS_V1	-0.23544	1.37948e-55

## Sheet: 7-3
Table 7-3. The Wilcox rank sum test of SPP1 expression between normal and tumor macrophages across cancer types.
Tissue	Spp1 mean expression	Cancer	Wilcox rank sum test
Normal	0.0246088	CRC	****
Tumor	3.4677	CRC
Normal	0.0508725	LC	****
Tumor	1.91865	LC
Normal	0.0317619	OV	****
Tumor	1.79172	OV
Normal	1.06389	PDAC	****
Tumor	1.42331	PDAC
Normal	0.0530917	SCC	****
Tumor	0.0912714	SCC

## Sheet: 7-4
Table 7-4. The SPP1 expression in single macrophage cells from normal and tumor tissues across cancer types.
Cell ID	Spp1 expression	Tissue	Cancer
scrEXT001-AAACCTGTCACCACCT	5.71043	Tumor	CRC
scrEXT001-AAAGTAGAGGGAACGG	0	Tumor	CRC
scrEXT001-AACACGTAGTGGCACA	4.21951	Tumor	CRC
scrEXT001-AAGCCGCTCTGTCCGT	5.1358	Tumor	CRC
scrEXT001-ACACCAATCCGATATG	3.7612	Tumor	CRC
scrEXT001-ACACCCTCACGACGAA	5.61677	Tumor	CRC
scrEXT001-ACATACGAGAGCAATT	0	Tumor	CRC
scrEXT001-ACCAGTAAGGCTAGAC	5.17048	Tumor	CRC
scrEXT001-ACGAGCCGTCGACTAT	0.693147	Tumor	CRC
scrEXT001-ACGCAGCTCCCAAGAT	1.94591	Tumor	CRC
scrEXT001-ACGGAGATCGAATCCA	1.60944	Tumor	CRC
scrEXT001-ACGGCCAGTCGATTGT	3.73767	Tumor	CRC
scrEXT001-ACTGCTCGTAATCGTC	1.94591	Tumor	CRC
scrEXT001-AGAATAGAGGAGTCTG	3.13549	Tumor	CRC
scrEXT001-AGCAGCCAGGGAAACA	2.99573	Tumor	CRC
scrEXT001-AGCAGCCCAGTGGGAT	6.07764	Tumor	CRC
scrEXT001-AGCCTAAAGCTTCGCG	6.32436	Tumor	CRC
scrEXT001-AGGCCACCAGATCCAT	1.79176	Tumor	CRC
scrEXT001-ATCACGAAGAATGTTG	4.23411	Tumor	CRC
scrEXT001-ATCATCTTCAAACCAC	3.98898	Tumor	CRC
scrEXT001-ATCGAGTCATGCTGGC	5.49306	Tumor	CRC
scrEXT001-ATCGAGTGTCTCATCC	4.52179	Tumor	CRC
scrEXT001-ATGCGATCACCAGATT	5.51745	Tumor	CRC
scrEXT001-ATGCGATGTCTCTTAT	5.0876	Tumor	CRC
scrEXT001-ATGGGAGTCTTTACGT	4.89035	Tumor	CRC
scrEXT001-ATGTGTGCACAGATTC	0.693147	Tumor	CRC
scrEXT001-CAAGATCAGCATGGCA	3.68888	Tumor	CRC
scrEXT001-CACATTTAGGGCACTA	5.30827	Tumor	CRC
scrEXT001-CACATTTCACGACTCG	3.17805	Tumor	CRC
scrEXT001-CACATTTGTAGATTAG	3.43399	Tumor	CRC
scrEXT001-CACATTTTCGATAGAA	3.68888	Tumor	CRC
scrEXT001-CACCAGGGTGCCTGCA	2.56495	Tumor	CRC
scrEXT001-CAGCATATCACCACCT	1.09861	Tumor	CRC
scrEXT001-CAGCTGGTCACTATTC	5.34711	Tumor	CRC
scrEXT001-CAGTAACCAATGTAAG	1.09861	Tumor	CRC
scrEXT001-CAGTAACCATTCACTT	5.07517	Tumor	CRC
scrEXT001-CATATGGGTCTCTTTA	3.63759	Tumor	CRC
scrEXT001-CATGGCGAGAACAACT	5.43372	Tumor	CRC
scrEXT001-CATTATCCACATTAGC	4.23411	Tumor	CRC
scrEXT001-CCCATACTCCTTGGTC	3.09104	Tumor	CRC
scrEXT001-CCGTACTAGAGCAATT	5.9428	Tumor	CRC
scrEXT001-CCGTTCAGTCTCTCGT	5.11199	Tumor	CRC
scrEXT001-CCGTTCAGTGCTAGCC	4.78749	Tumor	CRC
scrEXT001-CCTAAAGTCGTCACGG	0	Tumor	CRC
scrEXT001-CCTACACAGGACCACA	1.94591	Tumor	CRC
scrEXT001-CGAGAAGTCACTCTTA	4.29046	Tumor	CRC
scrEXT001-CGATGGCAGATCCGAG	4.00733	Tumor	CRC
scrEXT001-CGATTGAGTTCCACTC	4.41884	Tumor	CRC
scrEXT001-CGCCAAGCACGACTCG	3.55535	Tumor	CRC
scrEXT001-CGCCAAGGTGATGTCT	1.38629	Tumor	CRC
scrEXT001-CGTCCATAGGGTATCG	1.09861	Tumor	CRC
scrEXT001-CGTGTCTGTTAAAGAC	5.61313	Tumor	CRC
scrEXT001-CTAATGGTCACCCGAG	3.89182	Tumor	CRC
scrEXT001-CTACACCGTTCCGTCT	5.04343	Tumor	CRC
scrEXT001-CTACATTGTGACTCAT	5.3033	Tumor	CRC
scrEXT001-CTACCCAAGCGGATCA	4.00733	Tumor	CRC
scrEXT001-CTAGCCTGTTAGTGGG	4.81218	Tumor	CRC
scrEXT001-CTAGTGAGTTCCCGAG	5.10595	Tumor	CRC
scrEXT001-CTCGAGGAGGATGTAT	0	Tumor	CRC
scrEXT001-CTCGTACAGTCATCCA	0.693147	Tumor	CRC
scrEXT001-CTCTACGTCACAGTAC	4.51086	Tumor	CRC
scrEXT001-CTGATCCGTGCCTGGT	4.41884	Tumor	CRC
scrEXT001-CTGCCTAAGAGCTTCT	0.693147	Tumor	CRC
scrEXT001-CTGCGGAAGGATCGCA	3.4012	Tumor	CRC
scrEXT001-CTGCTGTGTGGTACAG	1.09861	Tumor	CRC
scrEXT001-CTGCTGTTCAGTCCCT	2.89037	Tumor	CRC
scrEXT001-GAACATCAGTTGAGAT	5.51343	Tumor	CRC
scrEXT001-GAACGGAGTTCCACAA	5.37528	Tumor	CRC
scrEXT001-GACCTGGTCACGCGGT	4.21951	Tumor	CRC
scrEXT001-GACGTGCAGGAATTAC	0	Tumor	CRC
scrEXT001-GAGCAGAGTCCTCTTG	3.80666	Tumor	CRC
scrEXT001-GATCGATCAGGGAGAG	4.81218	Tumor	CRC
scrEXT001-GCGACCAAGCCGCCTA	5.31321	Tumor	CRC
scrEXT001-GCTGGGTAGCCTATGT	3.4012	Tumor	CRC
scrEXT001-GGGAGATTCTTGCATT	4.20469	Tumor	CRC
scrEXT001-GGGATGATCGTGTAGT	0.693147	Tumor	CRC
scrEXT001-GGGATGATCTTACCGC	3.61092	Tumor	CRC
scrEXT001-GGGCATCAGTCGATAA	2.3979	Tumor	CRC
scrEXT001-GGTGTTAGTGACGCCT	5.28827	Tumor	CRC
scrEXT001-GTAACGTTCAGAGGTG	6.2672	Tumor	CRC
scrEXT001-GTACTTTTCTTATCTG	0	Tumor	CRC
scrEXT001-GTCTCGTAGTTCCACA	2.83321	Tumor	CRC
scrEXT001-GTCTCGTCAATGAATG	5.10595	Tumor	CRC
scrEXT001-GTCTTCGCACGGATAG	4.41884	Tumor	CRC
scrEXT001-GTGCATATCTGGCGAC	3.7612	Tumor	CRC
scrEXT001-GTGCTTCCACCACCAG	3.7612	Tumor	CRC
scrEXT001-GTGTTAGCACAAGTAA	2.83321	Tumor	CRC
scrEXT001-GTTAAGCCACGCATCG	5.42495	Tumor	CRC
scrEXT001-GTTAAGCGTCTCTTTA	2.19722	Tumor	CRC
scrEXT001-GTTCATTGTGGTCTCG	6.40523	Tumor	CRC
scrEXT001-GTTTCTACATCATCCC	3.4012	Tumor	CRC
scrEXT001-TACGGTATCAGCGATT	1.60944	Tumor	CRC
scrEXT001-TACTTGTTCAGTCCCT	5.26786	Tumor	CRC
scrEXT001-TAGACCACAGTCAGCC	5.30827	Tumor	CRC
scrEXT001-TATCTCAAGAGTCTGG	3.89182	Tumor	CRC
scrEXT001-TATGCCCCATTCTCAT	5.73979	Tumor	CRC
scrEXT001-TCAGATGCATGCGCAC	5.88332	Tumor	CRC
scrEXT001-TCAGGATAGAATGTGT	1.38629	Tumor	CRC
scrEXT001-TCAGGTAAGTTATCGC	0	Tumor	CRC
scrEXT001-TCCACACAGGCAGGTT	6.61204	Tumor	CRC
scrEXT001-TCTCATAAGCTCCTCT	5.49306	Tumor	CRC
scrEXT001-TCTGAGACACAAGCCC	3.93183	Tumor	CRC
scrEXT001-TCTGGAAGTATTAGCC	5.22575	Tumor	CRC
scrEXT001-TGAAAGAAGTTCGCAT	3.58352	Tumor	CRC
scrEXT001-TGAGGGAAGATGGGTC	5.87212	Tumor	CRC
scrEXT001-TGCCAAAAGGGTGTGT	3.85015	Tumor	CRC
scrEXT001-TGCGGGTAGTGCGTGA	4.69135	Tumor	CRC
scrEXT001-TGCTGCTCATGCATGT	6.05678	Tumor	CRC
scrEXT001-TGGACGCAGTTGAGAT	1.94591	Tumor	CRC
scrEXT001-TGGCCAGGTGCAGTAG	5.14749	Tumor	CRC
scrEXT001-TGGCGCATCACTTATC	4.35671	Tumor	CRC
scrEXT001-TGGCTGGTCGGCGCTA	4.26268	Tumor	CRC
scrEXT001-TTAGGACAGCGTAGTG	3.89182	Tumor	CRC
scrEXT001-TTAGGACCAGTCAGCC	5.40268	Tumor	CRC
scrEXT001-TTCGAAGAGAGACGAA	0	Tumor	CRC
scrEXT001-TTGGAACTCAGAGCTT	0	Tumor	CRC
scrEXT001-TTGGCAAGTGTCGCTG	3.80666	Tumor	CRC
scrEXT001-TTTATGCGTTTAAGCC	2.94444	Tumor	CRC
scrEXT001-TTTGTCAAGTTGTCGT	2.63906	Tumor	CRC
scrEXT001-TTTGTCAGTACTCAAC	2.89037	Tumor	CRC
scrEXT002-AACCATGAGGACTGGT	2.89037	Tumor	CRC
scrEXT002-AACTCCCCAGGACGTA	5.1358	Tumor	CRC
scrEXT002-AACTGGTAGATGTGTA	2.99573	Tumor	CRC
scrEXT002-AAGACCTGTAAGTGTA	3.80666	Tumor	CRC
scrEXT002-AAGACCTGTATGAAAC	2.94444	Tumor	CRC
scrEXT002-AAGGAGCGTCATCCCT	5.54908	Tumor	CRC
scrEXT002-AATCCAGAGCGTGAAC	5.60947	Tumor	CRC
scrEXT002-ACACCCTAGAGGTTGC	3.49651	Tumor	CRC
scrEXT002-ACACTGAAGATATGCA	3.7612	Tumor	CRC
scrEXT002-ACCCACTAGAAAGTGG	4.39445	Tumor	CRC
scrEXT002-ACCGTAAGTACCGTAT	0	Tumor	CRC
scrEXT002-ACGGCCACACGGCCAT	0.693147	Tumor	CRC
scrEXT002-ACTATCTCAGCGTCCA	0	Tumor	CRC
scrEXT002-ACTGAACTCGGAGCAA	2.89037	Tumor	CRC
scrEXT002-ACTGAGTGTCGGCTCA	3.8712	Tumor	CRC
scrEXT002-ACTGCTCCAATGTAAG	5.55296	Tumor	CRC
scrEXT002-ACTGTCCGTATTACCG	2.19722	Tumor	CRC
scrEXT002-AGAGCGAGTATATGAG	3.68888	Tumor	CRC
scrEXT002-AGAGCGATCAGCTCTC	0	Tumor	CRC
scrEXT002-AGATTGCCACACTGCG	0	Tumor	CRC
scrEXT002-AGCAGCCTCTGGTTCC	3.73767	Tumor	CRC
scrEXT002-AGCCTAAAGTACGTTC	3.8712	Tumor	CRC
scrEXT002-AGCTTGAAGTGGTAGC	3.93183	Tumor	CRC
scrEXT002-AGCTTGACAGCCTGTG	3.46574	Tumor	CRC
scrEXT002-AGGCCGTGTCTTCGTC	6.51323	Tumor	CRC
scrEXT002-AGTGGGAGTCCTCTTG	5.84644	Tumor	CRC
scrEXT002-ATAACGCCACTTAACG	3.29584	Tumor	CRC
scrEXT002-ATCACGAAGAAGGTTT	4.5326	Tumor	CRC
scrEXT002-ATCTGCCGTCCTCCAT	4.85203	Tumor	CRC
scrEXT002-ATGGGAGCAAACGTGG	4.06044	Tumor	CRC
scrEXT002-ATGGGAGCAATGGAGC	3.98898	Tumor	CRC
scrEXT002-CAAGATCGTGATAAGT	4.51086	Tumor	CRC
scrEXT002-CAAGTTGTCGCTTGTC	0.693147	Tumor	CRC
scrEXT002-CACACCTAGATTACCC	5.273	Tumor	CRC
scrEXT002-CACACTCAGATATGGT	0.693147	Tumor	CRC
scrEXT002-CACAGTAGTCATGCCG	4.33073	Tumor	CRC
scrEXT002-CACATTTCACGGTAGA	2.83321	Tumor	CRC
scrEXT002-CACCAGGCAGCTCCGA	1.09861	Tumor	CRC
scrEXT002-CACCAGGTCCAAGCCG	3.46574	Tumor	CRC
scrEXT002-CACCTTGTCTTCTGGC	3.63759	Tumor	CRC
scrEXT002-CAGAATCGTAAAGTCA	3.98898	Tumor	CRC
scrEXT002-CAGGTGCTCACTTATC	3.61092	Tumor	CRC
scrEXT002-CATCAAGAGGCTAGAC	2.77259	Tumor	CRC
scrEXT002-CATCAAGCATATACCG	6.52942	Tumor	CRC
scrEXT002-CATCAGACAATAGCAA	5.2933	Tumor	CRC
scrEXT002-CATCCACTCATCTGTT	2.30259	Tumor	CRC
scrEXT002-CATTCGCCAAGTAATG	2.77259	Tumor	CRC
scrEXT002-CCACCTAGTATGGTTC	3.52636	Tumor	CRC
scrEXT002-CCACCTATCGCATGGC	5.71043	Tumor	CRC
scrEXT002-CCACGGAAGAGTACCG	3.85015	Tumor	CRC
scrEXT002-CCACTACTCGAATGCT	5.82895	Tumor	CRC
scrEXT002-CCCATACTCTGGAGCC	4.38203	Tumor	CRC
scrEXT002-CCGGTAGTCAGCAACT	0.693147	Tumor	CRC
scrEXT002-CCTAGCTAGTACCGGA	0	Tumor	CRC
scrEXT002-CCTATTAAGACAGACC	2.3979	Tumor	CRC
scrEXT002-CCTATTATCCTTCAAT	0.693147	Tumor	CRC
scrEXT002-CCTTCCCCAGGAATGC	3.97029	Tumor	CRC
scrEXT002-CGAGCACAGTATCTCG	4.21951	Tumor	CRC
scrEXT002-CGATGGCAGACCTAGG	4.18965	Tumor	CRC
scrEXT002-CGCGGTAAGATCTGCT	3.4012	Tumor	CRC
scrEXT002-CGGACACTCTTGTACT	4.59512	Tumor	CRC
scrEXT002-CGGAGCTAGCCGGTAA	4.17439	Tumor	CRC
scrEXT002-CGGAGTCTCTCACATT	0	Tumor	CRC
scrEXT002-CGGGTCATCACAGGCC	4.7362	Tumor	CRC
scrEXT002-CGTCAGGAGACCACGA	3.89182	Tumor	CRC
scrEXT002-CGTGAGCGTTAAGACA	3.71357	Tumor	CRC
scrEXT002-CGTTCTGTCTGGTGTA	2.3979	Tumor	CRC
scrEXT002-CTAGAGTAGTCTTGCA	4.83628	Tumor	CRC
scrEXT002-CTCAGAAAGGACACCA	2.70805	Tumor	CRC
scrEXT002-CTCGAAACATGTTGAC	1.38629	Tumor	CRC
scrEXT002-CTCGAAATCATGTGGT	4.65396	Tumor	CRC
scrEXT002-CTCGGAGGTTACGGAG	4.06044	Tumor	CRC
scrEXT002-CTCGTACCAGGATCGA	0	Tumor	CRC
scrEXT002-CTCTAATTCGCCATAA	0	Tumor	CRC
scrEXT002-CTGTGCTGTCGAGTTT	5.52545	Tumor	CRC
scrEXT002-CTTGGCTCAGTATGCT	2.70805	Tumor	CRC
scrEXT002-GAAACTCAGCCCAGCT	4.41884	Tumor	CRC
scrEXT002-GAACGGAAGATGTCGG	4.84419	Tumor	CRC
scrEXT002-GAGTCCGCAGATGGCA	0	Tumor	CRC
scrEXT002-GAGTCCGTCTCGATGA	2.56495	Tumor	CRC
scrEXT002-GCACATAGTTCGCGAC	4.04305	Tumor	CRC
scrEXT002-GCAGTTAAGCTACCGC	2.89037	Tumor	CRC
scrEXT002-GCATGATGTGTGAATA	5.5835	Tumor	CRC
scrEXT002-GCATGATTCTTAACCT	4.18965	Tumor	CRC
scrEXT002-GCCTCTAAGTCTCAAC	5.55296	Tumor	CRC
scrEXT002-GCGCAACCACATCTTT	4.67283	Tumor	CRC
scrEXT002-GCGCGATGTCAATGTC	3.55535	Tumor	CRC
scrEXT002-GCTCTGTAGAAACCAT	2.56495	Tumor	CRC
scrEXT002-GGATGTTCAGAGTGTG	2.77259	Tumor	CRC
scrEXT002-GGATTACCATGTCTCC	1.38629	Tumor	CRC
scrEXT002-GGTGTTATCAGATAAG	2.63906	Tumor	CRC
scrEXT002-GTAACTGAGCGGATCA	2.63906	Tumor	CRC
scrEXT002-GTAACTGCATTCTCAT	5.65249	Tumor	CRC
scrEXT002-GTACGTATCTACTCAT	4.38203	Tumor	CRC
scrEXT002-GTAGGCCAGGTTCCTA	0	Tumor	CRC
scrEXT002-GTATCTTAGAAACCTA	5.69709	Tumor	CRC
scrEXT002-GTCGTAATCTAAGCCA	5.43372	Tumor	CRC
scrEXT002-GTGCAGCAGCTATGCT	3.55535	Tumor	CRC
scrEXT002-GTGCGGTGTCACTTCC	4.02535	Tumor	CRC
scrEXT002-GTGTTAGCACAAGCCC	4.96284	Tumor	CRC
scrEXT002-GTTTCTATCAATCTCT	5.2933	Tumor	CRC
scrEXT002-TAAACCGCACGGTTTA	3.8712	Tumor	CRC
scrEXT002-TAAACCGCAGCAGTTT	5.24702	Tumor	CRC
scrEXT002-TAAACCGGTGTTGGGA	3.49651	Tumor	CRC
scrEXT002-TACCTATTCCGTAGGC	6.03309	Tumor	CRC
scrEXT002-TACGGGCAGACAGAGA	5.34233	Tumor	CRC
scrEXT002-TACTTACAGCGCTTAT	7.14677	Tumor	CRC
scrEXT002-TACTTGTCATGGAATA	3.95124	Tumor	CRC
scrEXT002-TAGACCACAATGAAAC	3.17805	Tumor	CRC
scrEXT002-TAGAGCTCAGGTCCAC	5.10595	Tumor	CRC
scrEXT002-TAGTTGGTCATTGCGA	2.48491	Tumor	CRC
scrEXT002-TATCTCACACAAGTAA	1.38629	Tumor	CRC
scrEXT002-TATTACCTCAGTTCGA	5.35186	Tumor	CRC
scrEXT002-TCAATCTCATGTAGTC	4.20469	Tumor	CRC
scrEXT002-TCACAAGAGTTGAGTA	2.70805	Tumor	CRC
scrEXT002-TCACAAGGTTAAGATG	5.18739	Tumor	CRC
scrEXT002-TCACGAAAGAAGGACA	4.38203	Tumor	CRC
scrEXT002-TCAGATGCAAGGACTG	3.85015	Tumor	CRC
scrEXT002-TCATTACTCCGAATGT	3.43399	Tumor	CRC
scrEXT002-TCCCGATGTGGTCTCG	0	Tumor	CRC
scrEXT002-TCGCGAGTCGGTGTTA	3.43399	Tumor	CRC
scrEXT002-TCGGGACAGAAACCAT	5.11199	Tumor	CRC
scrEXT002-TCGTAGAGTAAGAGAG	4.89035	Tumor	CRC
scrEXT002-TCTTCGGAGAAGGACA	0	Tumor	CRC
scrEXT002-TGAAAGAAGCTTCGCG	4.7185	Tumor	CRC
scrEXT002-TGACGGCCACGGATAG	2.83321	Tumor	CRC
scrEXT002-TGAGCCGCACCTGGTG	2.63906	Tumor	CRC
scrEXT002-TGCTGCTTCCTATTCA	0	Tumor	CRC
scrEXT002-TGGACGCCACACATGT	1.09861	Tumor	CRC
scrEXT002-TGGACGCTCGGATGTT	4.17439	Tumor	CRC
scrEXT002-TGGCGCAGTCACCTAA	2.30259	Tumor	CRC
scrEXT002-TGGGCGTCATCCCACT	0	Tumor	CRC
scrEXT002-TGTGGTAAGGACAGAA	5.8861	Tumor	CRC
scrEXT002-TGTGTTTTCATGTGGT	6.03787	Tumor	CRC
scrEXT002-TTAGGCAGTGCATCTA	3.2581	Tumor	CRC
scrEXT002-TTATGCTTCATTCACT	1.79176	Tumor	CRC
scrEXT002-TTCTTAGTCACCCGAG	4.15888	Tumor	CRC
scrEXT002-TTGACTTAGTCCAGGA	5.50939	Tumor	CRC
scrEXT002-TTGACTTGTCGTGGCT	0.693147	Tumor	CRC
scrEXT002-TTGGAACCAAACGTGG	5.3033	Tumor	CRC
scrEXT003-AAACCTGAGAAACCTA	0	Normal	CRC
scrEXT003-AAACCTGAGGGATGGG	0	Normal	CRC
scrEXT003-AAATGCCAGCTCCTTC	0	Normal	CRC
scrEXT003-AACACGTAGAGGACGG	0	Normal	CRC
scrEXT003-AACCGCGAGTACGATA	0	Normal	CRC
scrEXT003-AACGTTGGTTTACTCT	0	Normal	CRC
scrEXT003-AAGACCTAGAGTACAT	0	Normal	CRC
scrEXT003-AAGACCTGTCAACATC	0	Normal	CRC
scrEXT003-AAGCCGCGTCGCATAT	0	Normal	CRC
scrEXT003-AAGGTTCAGACGCACA	0	Normal	CRC
scrEXT003-AATCGGTTCAACCAAC	0	Normal	CRC
scrEXT003-ACACCGGAGAGTACAT	0	Normal	CRC
scrEXT003-ACAGCCGCATCACGTA	0	Normal	CRC
scrEXT003-ACAGCCGTCGACGGAA	0	Normal	CRC
scrEXT003-ACAGCTACATCGTCGG	0	Normal	CRC
scrEXT003-ACATACGAGGCAGTCA	0	Normal	CRC
scrEXT003-ACATACGCATCTGGTA	0	Normal	CRC
scrEXT003-ACATCAGAGAGGTACC	0	Normal	CRC
scrEXT003-ACATGGTGTCGAGTTT	0	Normal	CRC
scrEXT003-ACCGTAACAAAGCGGT	0	Normal	CRC
scrEXT003-ACCGTAATCAGAGGTG	0	Normal	CRC
scrEXT003-ACGAGGAAGACAGACC	0	Normal	CRC
scrEXT003-ACGATACAGATATACG	0	Normal	CRC
scrEXT003-ACGATACCAGGGATTG	0	Normal	CRC
scrEXT003-ACGATACTCCGTTGTC	0	Normal	CRC
scrEXT003-ACGGGCTAGATATGCA	0	Normal	CRC
scrEXT003-ACGGGCTTCGGAGGTA	0	Normal	CRC
scrEXT003-ACGGGTCAGGACGAAA	0	Normal	CRC
scrEXT003-ACTATCTGTAAAGGAG	0	Normal	CRC
scrEXT003-ACTGAACAGAATGTTG	0	Normal	CRC
scrEXT003-ACTGATGGTCATATCG	0	Normal	CRC
scrEXT003-ACTTACTCACTGTCGG	0	Normal	CRC
scrEXT003-ACTTTCATCACAACGT	0	Normal	CRC
scrEXT003-ACTTTCATCAGGTAAA	0	Normal	CRC
scrEXT003-AGACGTTAGCGTCAAG	0	Normal	CRC
scrEXT003-AGAGCTTAGGTGCTAG	0	Normal	CRC
scrEXT003-AGAGTGGCATCGATTG	0	Normal	CRC
scrEXT003-AGCAGCCTCACGACTA	0	Normal	CRC
scrEXT003-AGCATACCACCTTGTC	0	Normal	CRC
scrEXT003-AGCGTCGCATGAACCT	0	Normal	CRC
scrEXT003-AGCTCCTAGCACGCCT	0	Normal	CRC
scrEXT003-AGCTCCTTCATTATCC	0	Normal	CRC
scrEXT003-AGCTTGAAGAGAGCTC	0	Normal	CRC
scrEXT003-AGGCCACGTCCAGTTA	0	Normal	CRC
scrEXT003-AGGCCGTGTCCGAAGA	0	Normal	CRC
scrEXT003-AGTGAGGGTCTGCGGT	0	Normal	CRC
scrEXT003-ATAAGAGGTTACTGAC	0	Normal	CRC
scrEXT003-ATAGACCAGGTAAACT	0.693147	Normal	CRC
scrEXT003-ATCATGGCACACTGCG	0	Normal	CRC
scrEXT003-ATCATGGCATCCTTGC	0	Normal	CRC
scrEXT003-ATGGGAGAGAGGTAGA	0	Normal	CRC
scrEXT003-ATGGGAGTCCGTCAAA	0	Normal	CRC
scrEXT003-ATTACTCCAGCTTAAC	0	Normal	CRC
scrEXT003-ATTCTACAGAGCTATA	0	Normal	CRC
scrEXT003-CAACCAATCGGATGGA	0	Normal	CRC
scrEXT003-CAACCTCAGGTGCACA	0	Normal	CRC
scrEXT003-CAACTAGCAGTTCCCT	0	Normal	CRC
scrEXT003-CAACTAGGTACATCCA	0	Normal	CRC
scrEXT003-CAACTAGGTCGCTTCT	0	Normal	CRC
scrEXT003-CAACTAGTCGACGGAA	0	Normal	CRC
scrEXT003-CAAGAAAAGTGTTAGA	0	Normal	CRC
scrEXT003-CAAGAAACAGGAATCG	0	Normal	CRC
scrEXT003-CAAGATCAGGATGTAT	0	Normal	CRC
scrEXT003-CACACAAAGTCAATAG	0	Normal	CRC
scrEXT003-CACAGTAAGCTGCCCA	0	Normal	CRC
scrEXT003-CACATTTTCGATGAGG	0	Normal	CRC
scrEXT003-CACCACTTCGGCTACG	0	Normal	CRC
scrEXT003-CAGAATCCATCGACGC	0	Normal	CRC
scrEXT003-CAGAATCCATTTGCCC	0	Normal	CRC
scrEXT003-CAGAATCTCACCCGAG	0	Normal	CRC
scrEXT003-CAGAATCTCACCGGGT	0	Normal	CRC
scrEXT003-CAGAATCTCATGTCTT	0	Normal	CRC
scrEXT003-CAGAGAGAGTGAACAT	0	Normal	CRC
scrEXT003-CAGCAGCAGTTTGCGT	0	Normal	CRC
scrEXT003-CAGCCGAAGGAACTGC	0	Normal	CRC
scrEXT003-CAGCGACTCTTCTGGC	0	Normal	CRC
scrEXT003-CATCAGAGTAAGCACG	0	Normal	CRC
scrEXT003-CATCAGAGTCTAGTCA	0	Normal	CRC
scrEXT003-CATCAGAGTCTTCGTC	0	Normal	CRC
scrEXT003-CATCGGGGTTCGTGAT	0	Normal	CRC
scrEXT003-CATCGGGTCAGCAACT	0	Normal	CRC
scrEXT003-CATGCCTGTTCGAATC	0	Normal	CRC
scrEXT003-CATTATCCAAGCTGGA	0	Normal	CRC
scrEXT003-CCAATCCCACATGACT	0	Normal	CRC
scrEXT003-CCAATCCGTTGTCTTT	0	Normal	CRC
scrEXT003-CCACGGACAAGTTAAG	0	Normal	CRC
scrEXT003-CCACGGAGTCCTAGCG	0	Normal	CRC
scrEXT003-CCAGCGAAGTGAAGTT	0	Normal	CRC
scrEXT003-CCAGCGAGTAACGTTC	0	Normal	CRC
scrEXT003-CCCAATCTCCTCAACC	0	Normal	CRC
scrEXT003-CCGGGATCAAGGACTG	0	Normal	CRC
scrEXT003-CCGGGATTCACAATGC	0	Normal	CRC
scrEXT003-CCGTTCATCCCTGACT	0	Normal	CRC
scrEXT003-CCTAAAGCAGCGATCC	0	Normal	CRC
scrEXT003-CCTAAAGGTAAATGAC	0	Normal	CRC
scrEXT003-CCTACACTCAGCATGT	0	Normal	CRC
scrEXT003-CCTACACTCCTGCCAT	0	Normal	CRC
scrEXT003-CCTAGCTCAGCTGTTA	0	Normal	CRC
scrEXT003-CCTTACGCAAGCCCAC	0	Normal	CRC
scrEXT003-CCTTCGACATGCAACT	0	Normal	CRC
scrEXT003-CCTTTCTGTGTGACCC	0	Normal	CRC
scrEXT003-CGAGAAGCAACACCCG	0	Normal	CRC
scrEXT003-CGAGCACAGTTCGCGC	0	Normal	CRC
scrEXT003-CGAGCACCATTCACTT	0	Normal	CRC
scrEXT003-CGAGCCAAGATCTGCT	0	Normal	CRC
scrEXT003-CGATCGGAGAGGTAGA	0	Normal	CRC
scrEXT003-CGCGGTAAGCTCCTTC	0	Normal	CRC
scrEXT003-CGCGGTAAGTCAATAG	0	Normal	CRC
scrEXT003-CGCGTTTAGAGCCTAG	0	Normal	CRC
scrEXT003-CGCTTCAGTCCAAGTT	0	Normal	CRC
scrEXT003-CGGACGTCACGGTAAG	4.06044	Normal	CRC
scrEXT003-CGGAGCTAGTGTACGG	0	Normal	CRC
scrEXT003-CGGAGTCAGTGTGGCA	0	Normal	CRC
scrEXT003-CGGAGTCTCTAACCGA	0	Normal	CRC
scrEXT003-CGGGTCAAGGTGTGGT	0	Normal	CRC
scrEXT003-CGTAGCGTCCGTCAAA	0	Normal	CRC
scrEXT003-CGTAGGCGTACGCTGC	0	Normal	CRC
scrEXT003-CGTCACTGTCAGAAGC	0	Normal	CRC
scrEXT003-CGTCAGGCAACACCTA	0	Normal	CRC
scrEXT003-CGTCCATGTTCACGGC	0	Normal	CRC
scrEXT003-CGTCCATGTTCGAATC	0	Normal	CRC
scrEXT003-CGTCTACCAAAGTCAA	0	Normal	CRC
scrEXT003-CGTTCTGCATGAACCT	0	Normal	CRC
scrEXT003-CGTTCTGGTCTTTCAT	0	Normal	CRC
scrEXT003-CGTTCTGTCTTTAGGG	0	Normal	CRC
scrEXT003-CTAAGACGTTCACCTC	0	Normal	CRC
scrEXT003-CTAATGGAGGCCGAAT	0	Normal	CRC
scrEXT003-CTAATGGTCATGGTCA	0	Normal	CRC
scrEXT003-CTAATGGTCCATGAAC	0	Normal	CRC
scrEXT003-CTACATTGTGGGTATG	0	Normal	CRC
scrEXT003-CTAGAGTAGTGATCGG	0	Normal	CRC
scrEXT003-CTAGTGAAGGACTGGT	0	Normal	CRC
scrEXT003-CTCACACGTCATGCCG	0	Normal	CRC
scrEXT003-CTCGAGGTCACGCGGT	0	Normal	CRC
scrEXT003-CTCGAGGTCAGTTAGC	0	Normal	CRC
scrEXT003-CTCGGAGAGTGGGCTA	0	Normal	CRC
scrEXT003-CTCGGGAAGCAGATCG	0.693147	Normal	CRC
scrEXT003-CTCGTACTCGGTCTAA	0	Normal	CRC
scrEXT003-CTCTGGTGTTATGCGT	0	Normal	CRC
scrEXT003-CTGAAACAGAGCTTCT	0	Normal	CRC
scrEXT003-CTGATAGAGTGGAGTC	0	Normal	CRC
scrEXT003-CTGCCTAGTCAGATAA	0	Normal	CRC
scrEXT003-CTGCTGTTCCACGACG	0	Normal	CRC
scrEXT003-CTGTGCTAGCGATTCT	0	Normal	CRC
scrEXT003-CTGTGCTAGTCCATAC	0	Normal	CRC
scrEXT003-CTGTGCTCAACACGCC	0	Normal	CRC
scrEXT003-CTGTTTACAGCTCGAC	0	Normal	CRC
scrEXT003-CTTAACTCACATGACT	0	Normal	CRC
scrEXT003-CTTGGCTCATGACGGA	0	Normal	CRC
scrEXT003-CTTTGCGTCGGTGTTA	0	Normal	CRC
scrEXT003-GAAATGACATGACGGA	0	Normal	CRC
scrEXT003-GAACCTAGTTGGACCC	0	Normal	CRC
scrEXT003-GAACGGACACAGTCGC	0	Normal	CRC
scrEXT003-GAACGGAGTCCCGACA	0	Normal	CRC
scrEXT003-GACCAATCAATGGATA	0	Normal	CRC
scrEXT003-GACGGCTCAAGTTCTG	0	Normal	CRC
scrEXT003-GACGTGCCAGCCTGTG	0	Normal	CRC
scrEXT003-GACGTTATCAAGGTAA	0	Normal	CRC
scrEXT003-GAGGTGAAGGAGTAGA	0	Normal	CRC
scrEXT003-GAGTCCGTCTGCAAGT	0	Normal	CRC
scrEXT003-GATCAGTAGGACGAAA	0	Normal	CRC
scrEXT003-GATCAGTGTAGCTGCC	0	Normal	CRC
scrEXT003-GATCGCGGTAAGTGTA	0	Normal	CRC
scrEXT003-GATCGCGGTATCAGTC	0	Normal	CRC
scrEXT003-GATGAAAAGAACTGTA	0	Normal	CRC
scrEXT003-GATGAAATCATCATTC	0	Normal	CRC
scrEXT003-GCACATAAGGCAATTA	0	Normal	CRC
scrEXT003-GCACTCTAGGTAAACT	0	Normal	CRC
scrEXT003-GCATACATCTGGCGAC	0	Normal	CRC
scrEXT003-GCATGATGTTGTGGCC	0	Normal	CRC
scrEXT003-GCATGCGAGCAGCCTC	0	Normal	CRC
scrEXT003-GCATGCGTCATCGCTC	0	Normal	CRC
scrEXT003-GCGAGAACATCAGTAC	0	Normal	CRC
scrEXT003-GCGCAACGTCTTGTCC	0	Normal	CRC
scrEXT003-GCGCAACTCGATGAGG	0	Normal	CRC
scrEXT003-GCGCAACTCGCCAGCA	0	Normal	CRC
scrEXT003-GCGCAGTTCAACACTG	0	Normal	CRC
scrEXT003-GCGCGATAGCCTCGTG	0	Normal	CRC
scrEXT003-GCGCGATTCCCTGACT	0	Normal	CRC
scrEXT003-GCGGGTTAGTTAGGTA	0	Normal	CRC
scrEXT003-GCTCTGTCATGACGGA	0	Normal	CRC
scrEXT003-GCTGCAGCATCCAACA	0	Normal	CRC
scrEXT003-GCTTCCACAATCAGAA	0	Normal	CRC
scrEXT003-GCTTCCAGTAAGTAGT	0	Normal	CRC
scrEXT003-GGAACTTTCTTTAGTC	0	Normal	CRC
scrEXT003-GGAATAACACTCAGGC	0	Normal	CRC
scrEXT003-GGAATAACAGTAGAGC	0	Normal	CRC
scrEXT003-GGACAAGAGGCGCTCT	0	Normal	CRC
scrEXT003-GGACAAGGTTGTCTTT	0	Normal	CRC
scrEXT003-GGACAGAGTTAGGGTG	0	Normal	CRC
scrEXT003-GGACGTCAGTCAAGGC	0	Normal	CRC
scrEXT003-GGAGCAAGTCCGTCAG	0	Normal	CRC
scrEXT003-GGCCGATAGTCCATAC	0	Normal	CRC
scrEXT003-GGCTGGTTCTTAACCT	0	Normal	CRC
scrEXT003-GGGAATGGTAAGGGAA	0	Normal	CRC
scrEXT003-GGGTCTGAGTCTTGCA	0	Normal	CRC
scrEXT003-GGGTTGCAGAGCTATA	0	Normal	CRC
scrEXT003-GGTATTGTCGTAGATC	0	Normal	CRC
scrEXT003-GGTGCGTGTCTCGTTC	0	Normal	CRC
scrEXT003-GTAACTGAGGCATGGT	0	Normal	CRC
scrEXT003-GTAACTGCACGTAAGG	2.48491	Normal	CRC
scrEXT003-GTAACTGTCTGGTGTA	0	Normal	CRC
scrEXT003-GTACTCCTCAAGGCTT	0.693147	Normal	CRC
scrEXT003-GTAGTCATCGCCTGTT	0	Normal	CRC
scrEXT003-GTATCTTCACATTCGA	0	Normal	CRC
scrEXT003-GTCAAGTAGGTCGGAT	0	Normal	CRC
scrEXT003-GTCACGGCACAGGAGT	0	Normal	CRC
scrEXT003-GTCATTTGTATTAGCC	0	Normal	CRC
scrEXT003-GTGCATAAGGATGGTC	0	Normal	CRC
scrEXT003-GTGGGTCCACAGCCCA	0	Normal	CRC
scrEXT003-GTGGGTCGTCAAACTC	0	Normal	CRC
scrEXT003-GTGTTAGTCTACCTGC	0	Normal	CRC
scrEXT003-GTTAAGCGTTCATGGT	0	Normal	CRC
scrEXT003-GTTACAGCAAGGGTCA	0	Normal	CRC
scrEXT003-GTTCGGGCATCCGTGG	0	Normal	CRC
scrEXT003-GTTCTCGCAACAACCT	0	Normal	CRC
scrEXT003-TAAGAGAAGCTGATAA	0	Normal	CRC
scrEXT003-TAAGAGAGTGCACCAC	0	Normal	CRC
scrEXT003-TAAGCGTCAACAACCT	0	Normal	CRC
scrEXT003-TAAGTGCCATCGGGTC	0	Normal	CRC
scrEXT003-TACAGTGGTTCGGGCT	0	Normal	CRC
scrEXT003-TACCTTACAGCCTGTG	0	Normal	CRC
scrEXT003-TACGGATAGAGGGCTT	0	Normal	CRC
scrEXT003-TACGGTAAGCGATAGC	0	Normal	CRC
scrEXT003-TACGGTATCGGGAGTA	0	Normal	CRC
scrEXT003-TACTCGCAGGAGTACC	0	Normal	CRC
scrEXT003-TACTCGCTCAACACTG	0	Normal	CRC
scrEXT003-TACTTACCACATCTTT	0	Normal	CRC
scrEXT003-TACTTGTCATATACGC	0	Normal	CRC
scrEXT003-TAGCCGGCATCTATGG	0	Normal	CRC
scrEXT003-TAGGCATCACTGTTAG	0	Normal	CRC
scrEXT003-TAGGCATGTAAACCTC	0	Normal	CRC
scrEXT003-TAGGCATTCGGTTCGG	0	Normal	CRC
scrEXT003-TATCTCAGTTTCGCTC	0	Normal	CRC
scrEXT003-TATGCCCAGGAGTTGC	1.38629	Normal	CRC
scrEXT003-TATGCCCGTAAGTGGC	0	Normal	CRC
scrEXT003-TCAATCTGTAGAAAGG	0	Normal	CRC
scrEXT003-TCAGGTAGTTTAGGAA	0	Normal	CRC
scrEXT003-TCATTACAGCAAATCA	0	Normal	CRC
scrEXT003-TCATTACGTGATGCCC	0	Normal	CRC
scrEXT003-TCATTACTCTGGTGTA	0	Normal	CRC
scrEXT003-TCATTTGCACTAGTAC	0	Normal	CRC
scrEXT003-TCCCGATTCCATTCTA	0	Normal	CRC
scrEXT003-TCGAGGCCATCACCCT	0	Normal	CRC
scrEXT003-TCGCGAGCAGACGTAG	0	Normal	CRC
scrEXT003-TCGCGTTGTGGTCTCG	0	Normal	CRC
scrEXT003-TCGCGTTGTTCCCGAG	0	Normal	CRC
scrEXT003-TCGTACCAGCCAGTAG	0	Normal	CRC
scrEXT003-TCGTACCCACCTGGTG	0	Normal	CRC
scrEXT003-TCGTAGAAGACTAGAT	0	Normal	CRC
scrEXT003-TCTGGAATCCGATATG	0	Normal	CRC
scrEXT003-TCTGGAATCTTGTATC	0	Normal	CRC
scrEXT003-TCTTCGGCACGGTGTC	0	Normal	CRC
scrEXT003-TCTTCGGTCCGTAGTA	0	Normal	CRC
scrEXT003-TGACAACAGGACGAAA	0	Normal	CRC
scrEXT003-TGACAACGTTTAAGCC	0	Normal	CRC
scrEXT003-TGACGGCCAACGCACC	0	Normal	CRC
scrEXT003-TGACGGCGTTCACGGC	0	Normal	CRC
scrEXT003-TGACTAGAGGGCATGT	0	Normal	CRC
scrEXT003-TGAGCATAGCAGGTCA	0	Normal	CRC
scrEXT003-TGCCAAACATGAGCGA	0	Normal	CRC
scrEXT003-TGCGTGGTCCAAGTAC	0	Normal	CRC
scrEXT003-TGCTACCAGATGCCAG	0	Normal	CRC
scrEXT003-TGCTACCTCGGCATCG	0	Normal	CRC
scrEXT003-TGCTGCTCACGCGAAA	0	Normal	CRC
scrEXT003-TGGCCAGTCAGCGATT	0	Normal	CRC
scrEXT003-TGTATTCCACGAGAGT	0	Normal	CRC
scrEXT003-TGTGGTACACTGTTAG	0	Normal	CRC
scrEXT003-TTAGGACGTGCAACGA	0	Normal	CRC
scrEXT003-TTATGCTGTAGTGAAT	0	Normal	CRC
scrEXT003-TTCCCAGAGTTAACGA	0	Normal	CRC
scrEXT003-TTCCCAGGTCCAGTTA	0	Normal	CRC
scrEXT003-TTCCCAGTCTCTGTCG	0	Normal	CRC
scrEXT003-TTCGGTCAGAAGGTGA	0	Normal	CRC
scrEXT003-TTGAACGAGCGCTCCA	0	Normal	CRC
scrEXT003-TTGACTTCACATAACC	0	Normal	CRC
scrEXT003-TTGACTTGTCGGCTCA	0	Normal	CRC
scrEXT003-TTGCGTCTCTCGATGA	0	Normal	CRC
scrEXT003-TTGGAACCATAACCTG	0.693147	Normal	CRC
scrEXT003-TTGGCAAAGGCTAGAC	0	Normal	CRC
scrEXT003-TTGGCAAGTGTGGTTT	0	Normal	CRC
scrEXT003-TTGTAGGGTGGAAAGA	0	Normal	CRC
scrEXT003-TTTATGCCATCGGAAG	0.693147	Normal	CRC
scrEXT009-AAATGCCAGGGATACC	2.3979	Tumor	CRC
scrEXT009-AACTGGTCATGGGACA	2.56495	Tumor	CRC
scrEXT009-AGCGGTCTCCACGTTC	5.46806	Tumor	CRC
scrEXT009-AGGGAGTCACCATCCT	2.99573	Tumor	CRC
scrEXT009-CAACCAAAGAAGGTTT	1.09861	Tumor	CRC
scrEXT009-CAGCTGGCATGGTTGT	0.693147	Tumor	CRC
scrEXT009-CCGGTAGGTTCAGGCC	2.30259	Tumor	CRC
scrEXT009-CGAGCCACACTTAAGC	2.56495	Tumor	CRC
scrEXT009-CGATGTAGTGCCTGTG	3.2581	Tumor	CRC
scrEXT009-CGGACTGGTATATCCG	5.03044	Tumor	CRC
scrEXT009-CGTTAGAAGTCCGTAT	2.83321	Tumor	CRC
scrEXT009-GATGAGGCAAAGTGCG	3.66356	Tumor	CRC
scrEXT009-GGGATGAAGTAGGCCA	4.33073	Tumor	CRC
scrEXT009-GTCTTCGTCGGAATCT	2.19722	Tumor	CRC
scrEXT009-TCCACACTCTGCGTAA	5.81413	Tumor	CRC
scrEXT009-TGCCAAACAATAAGCA	5.22036	Tumor	CRC
scrEXT010-AATCCAGAGAGTAAGG	0	Tumor	CRC
scrEXT010-ACGATACCAATTCCTT	4.44265	Tumor	CRC
scrEXT010-CATCGGGCATAGACTC	5.01728	Tumor	CRC
scrEXT010-CGGACGTAGCGTTCCG	3.71357	Tumor	CRC
scrEXT010-CGTTCTGCACCCATGG	5.1358	Tumor	CRC
scrEXT010-CTGCCTATCTCGGACG	1.38629	Tumor	CRC
scrEXT010-GCAATCAGTTTGTGTG	4.97673	Tumor	CRC
scrEXT010-GTCTTCGCAACACGCC	5.75574	Tumor	CRC
scrEXT010-TGACTTTAGTAATCCC	4.00733	Tumor	CRC
scrEXT010-TGCCCTAGTCGGCATC	4.38203	Tumor	CRC
scrEXT011-AAAGATGAGTTCGCGC	0	Normal	CRC
scrEXT011-AACACGTAGCTACCTA	0	Normal	CRC
scrEXT011-AACGTTGGTGGTGTAG	0	Normal	CRC
scrEXT011-AACTCTTGTCTCCCTA	0	Normal	CRC
scrEXT011-AAGCCGCTCCTGCAGG	0	Normal	CRC
scrEXT011-ACACCCTCACCAACCG	0	Normal	CRC
scrEXT011-ACACTGAGTGTTTGTG	0	Normal	CRC
scrEXT011-ACAGCTAGTAAAGGAG	0	Normal	CRC
scrEXT011-ACCAGTAGTAAACACA	0	Normal	CRC
scrEXT011-ACCTTTAGTATATGAG	0	Normal	CRC
scrEXT011-ACGATGTGTTGCGTTA	0	Normal	CRC
scrEXT011-ACGCAGCCAGAAGCAC	0	Normal	CRC
scrEXT011-ACGCCAGCAAGACACG	0	Normal	CRC
scrEXT011-ACGCCGATCAGCTCTC	0	Normal	CRC
scrEXT011-ACGCCGATCGTATCAG	0	Normal	CRC
scrEXT011-ACGGAGAAGGCAATTA	0	Normal	CRC
scrEXT011-ACGGAGACATACGCCG	0	Normal	CRC
scrEXT011-ACGGGTCCATGCAATC	0	Normal	CRC
scrEXT011-ACGTCAACACGACGAA	0	Normal	CRC
scrEXT011-ACTGAGTCAATACGCT	0	Normal	CRC
scrEXT011-ACTGAGTGTCCAACTA	0	Normal	CRC
scrEXT011-ACTGTCCAGTGAATTG	0	Normal	CRC
scrEXT011-AGATCTGCAATGGATA	0	Normal	CRC
scrEXT011-AGATTGCCATTCTTAC	0	Normal	CRC
scrEXT011-AGCAGCCAGCGTTCCG	0	Normal	CRC
scrEXT011-AGCGTATAGAGGTTAT	0	Normal	CRC
scrEXT011-AGCGTATCACGGTAAG	0	Normal	CRC
scrEXT011-AGCTCCTGTCTGCGGT	0	Normal	CRC
scrEXT011-AGCTTGACAAGCCGTC	0	Normal	CRC
scrEXT011-AGGCCACGTTATGCGT	0	Normal	CRC
scrEXT011-AGGGAGTCAGTCACTA	0	Normal	CRC
scrEXT011-AGGTCCGTCAGAGCTT	0	Normal	CRC
scrEXT011-AGTCTTTTCGTTGACA	0	Normal	CRC
scrEXT011-AGTGTCAAGCAAATCA	0	Normal	CRC
scrEXT011-AGTGTCATCTTGGGTA	0	Normal	CRC
scrEXT011-AGTTGGTGTTACGCGC	0	Normal	CRC
scrEXT011-ATAACGCCAAAGTCAA	0	Normal	CRC
scrEXT011-ATAAGAGAGATGGCGT	0	Normal	CRC
scrEXT011-ATCATCTAGTGGAGTC	0	Normal	CRC
scrEXT011-ATCCGAAGTGTAAGTA	0	Normal	CRC
scrEXT011-ATCTGCCGTGATGTCT	0	Normal	CRC
scrEXT011-ATGAGGGTCCTAGAAC	0	Normal	CRC
scrEXT011-ATGCGATTCCGCGTTT	0	Normal	CRC
scrEXT011-ATGGGAGGTCGATTGT	0	Normal	CRC
scrEXT011-ATGGGAGGTGAACCTT	0	Normal	CRC
scrEXT011-ATTACTCTCTGCTGTC	0	Normal	CRC
scrEXT011-ATTCTACAGTGGTAGC	0	Normal	CRC
scrEXT011-ATTGGACGTCCAACTA	0	Normal	CRC
scrEXT011-ATTGGTGCATCGACGC	0	Normal	CRC
scrEXT011-ATTGGTGGTGTTCTTT	0	Normal	CRC
scrEXT011-CAACTAGGTGACGCCT	0	Normal	CRC
scrEXT011-CAACTAGGTTCGTGAT	0	Normal	CRC
scrEXT011-CAAGATCCAGGACGTA	0	Normal	CRC
scrEXT011-CAAGGCCGTTCGAATC	0	Normal	CRC
scrEXT011-CACAAACAGGTGCAAC	0	Normal	CRC
scrEXT011-CACACTCGTAGCTTGT	0	Normal	CRC
scrEXT011-CACCTTGCAAATTGCC	0	Normal	CRC
scrEXT011-CAGATCAGTCCGCTGA	0	Normal	CRC
scrEXT011-CAGCATACAAAGGAAG	0	Normal	CRC
scrEXT011-CAGCATAGTCTGCGGT	0	Normal	CRC
scrEXT011-CAGCCGACACACCGAC	0	Normal	CRC
scrEXT011-CAGCCGATCACAGGCC	0	Normal	CRC
scrEXT011-CAGCTAAAGTCCGTAT	0	Normal	CRC
scrEXT011-CAGGTGCGTTTGGGCC	0	Normal	CRC
scrEXT011-CAGTCCTGTTACGTCA	0	Normal	CRC
scrEXT011-CATCAGAAGTCGTTTG	0	Normal	CRC
scrEXT011-CATGGCGCAATAAGCA	0	Normal	CRC
scrEXT011-CCACTACAGGAGTAGA	0	Normal	CRC
scrEXT011-CCACTACGTGCTTCTC	0	Normal	CRC
scrEXT011-CCATGTCAGTCTCCTC	0	Normal	CRC
scrEXT011-CCATTCGTCTGTGCAA	0	Normal	CRC
scrEXT011-CCCAGTTGTTCCTCCA	0	Normal	CRC
scrEXT011-CCGGTAGCATGGTAGG	0	Normal	CRC
scrEXT011-CCGTACTGTTCGGCAC	0	Normal	CRC
scrEXT011-CCTAAAGGTCTTGATG	1.09861	Normal	CRC
scrEXT011-CCTACACTCAGCTCTC	0	Normal	CRC
scrEXT011-CCTACCAGTGCCTGCA	0	Normal	CRC
scrEXT011-CCTAGCTTCGCAAGCC	0	Normal	CRC
scrEXT011-CCTATTAGTCAGGACA	0	Normal	CRC
scrEXT011-CCTCAGTCAGTGGGAT	0	Normal	CRC
scrEXT011-CCTCAGTCATCCTAGA	0	Normal	CRC
scrEXT011-CCTTCCCGTCTGATCA	0	Normal	CRC
scrEXT011-CCTTTCTGTTACGCGC	0	Normal	CRC
scrEXT011-CGACCTTCACGTGAGA	0	Normal	CRC
scrEXT011-CGAGAAGGTTATGTGC	0	Normal	CRC
scrEXT011-CGATGGCAGTGCGTGA	0	Normal	CRC
scrEXT011-CGATGTAGTACGCTGC	0	Normal	CRC
scrEXT011-CGCTATCCACAGGAGT	0	Normal	CRC
scrEXT011-CGGACACCAGCTGCAC	0	Normal	CRC
scrEXT011-CGGACGTAGTGCCATT	0	Normal	CRC
scrEXT011-CGGACGTGTTCGGCAC	0	Normal	CRC
scrEXT011-CGGACGTTCGGCGGTT	0	Normal	CRC
scrEXT011-CGGTTAAAGGATGTAT	0	Normal	CRC
scrEXT011-CGTGTAAAGAAACGAG	0	Normal	CRC
scrEXT011-CGTGTAACACTGTTAG	0	Normal	CRC
scrEXT011-CGTGTAATCACAGTAC	0	Normal	CRC
scrEXT011-CGTTAGAGTCGGCATC	0	Normal	CRC
scrEXT011-CGTTAGATCAACGGCC	0	Normal	CRC
scrEXT011-CGTTGGGAGCGTTCCG	0	Normal	CRC
scrEXT011-CTACGTCAGACAGGCT	0	Normal	CRC
scrEXT011-CTCATTAAGTATTGGA	0	Normal	CRC
scrEXT011-CTCGGAGCAATAGAGT	0	Normal	CRC
scrEXT011-CTCGGGAGTGCAGGTA	0	Normal	CRC
scrEXT011-CTCGTCACAAGCTGAG	0	Normal	CRC
scrEXT011-CTCGTCATCCGCAGTG	0	Normal	CRC
scrEXT011-CTGCCTAAGCGTCTAT	0	Normal	CRC
scrEXT011-CTGCCTAAGGCTAGAC	0	Normal	CRC
scrEXT011-CTGCGGATCTGCGTAA	0	Normal	CRC
scrEXT011-CTGGTCTAGGTGACCA	0	Normal	CRC
scrEXT011-CTGGTCTGTCATCGGC	0	Normal	CRC
scrEXT011-CTGGTCTTCAAACCGT	0	Normal	CRC
scrEXT011-CTGGTCTTCCGGCACA	0	Normal	CRC
scrEXT011-CTGTGCTAGGTGACCA	0	Normal	CRC
scrEXT011-CTTCTCTTCCATTCTA	0	Normal	CRC
scrEXT011-CTTGGCTAGAGCTGCA	0	Normal	CRC
scrEXT011-GAACCTAGTTGGTAAA	0	Normal	CRC
scrEXT011-GAACGGATCCCATTAT	0	Normal	CRC
scrEXT011-GAACGGATCTCTTGAT	0	Normal	CRC
scrEXT011-GAATGAATCAAGCCTA	0	Normal	CRC
scrEXT011-GACCAATGTGTGGTTT	0	Normal	CRC
scrEXT011-GACCTGGCAGGGATTG	0	Normal	CRC
scrEXT011-GACGGCTAGCGACGTA	0	Normal	CRC
scrEXT011-GACGTGCGTGGGTATG	0	Normal	CRC
scrEXT011-GACTGCGAGCCAGTTT	0	Normal	CRC
scrEXT011-GAGTCCGAGACTGTAA	0	Normal	CRC
scrEXT011-GATCAGTAGATGTTAG	0	Normal	CRC
scrEXT011-GATCAGTCATTGTGCA	0	Normal	CRC
scrEXT011-GATCGATAGAGTCGGT	0	Normal	CRC
scrEXT011-GATCGATCAAAGGCGT	0	Normal	CRC
scrEXT011-GATGCTAAGTTTAGGA	0	Normal	CRC
scrEXT011-GATGCTAGTCTGCCAG	0	Normal	CRC
scrEXT011-GCACATACAGCGTTCG	0	Normal	CRC
scrEXT011-GCAGCCAAGTTCGCAT	0	Normal	CRC
scrEXT011-GCAGCCACACTTACGA	0	Normal	CRC
scrEXT011-GCATGATCAATACGCT	0	Normal	CRC
scrEXT011-GCATGATCAGCTGCTG	0	Normal	CRC
scrEXT011-GCCAAATGTTCCACGG	0	Normal	CRC
scrEXT011-GCCTCTAGTACCGAGA	0	Normal	CRC
scrEXT011-GCGAGAATCCTGTAGA	0	Normal	CRC
scrEXT011-GCGCAACTCCCTAATT	0	Normal	CRC
scrEXT011-GCGCCAAAGCAATATG	0	Normal	CRC
scrEXT011-GCGCGATTCGGTGTCG	0	Normal	CRC
scrEXT011-GCGGGTTCATTACCTT	0	Normal	CRC
scrEXT011-GCTCCTACAAGGACAC	0	Normal	CRC
scrEXT011-GCTGCGAGTCATATCG	0	Normal	CRC
scrEXT011-GCTGCTTGTTGTGGAG	0	Normal	CRC
scrEXT011-GCTTGAATCCAAAGTC	0	Normal	CRC
scrEXT011-GGAATAAGTCCGACGT	0	Normal	CRC
scrEXT011-GGACATTTCAGCTCTC	0	Normal	CRC
scrEXT011-GGACGTCAGCGAGAAA	0	Normal	CRC
scrEXT011-GGACGTCTCTTGACGA	0	Normal	CRC
scrEXT011-GGCAATTAGCTGAACG	0	Normal	CRC
scrEXT011-GGCAATTAGGCGACAT	0	Normal	CRC
scrEXT011-GGCCGATAGCATGGCA	0	Normal	CRC
scrEXT011-GGGATGAAGTACACCT	0	Normal	CRC
scrEXT011-GGGCACTAGCAGCGTA	0	Normal	CRC
scrEXT011-GGGCACTTCACAACGT	0	Normal	CRC
scrEXT011-GGGTCTGTCCGCATCT	0	Normal	CRC
scrEXT011-GGTGCGTTCAAGGTAA	0	Normal	CRC
scrEXT011-GTAACGTGTGCAGACA	0	Normal	CRC
scrEXT011-GTACTCCCAGCCACCA	0	Normal	CRC
scrEXT011-GTACTTTTCTGAAAGA	0	Normal	CRC
scrEXT011-GTAGGCCGTGTCAATC	0	Normal	CRC
scrEXT011-GTAGTCAAGTTGAGAT	0	Normal	CRC
scrEXT011-GTATTCTAGGGTGTGT	0	Normal	CRC
scrEXT011-GTGCAGCGTGATGTCT	0	Normal	CRC
scrEXT011-GTGCTTCAGCTAAACA	0	Normal	CRC
scrEXT011-GTGGGTCAGCAGATCG	0	Normal	CRC
scrEXT011-GTTACAGAGAGGTAGA	0	Normal	CRC
scrEXT011-GTTCTCGCATAGTAAG	0	Normal	CRC
scrEXT011-TAAACCGAGGAACTGC	0	Normal	CRC
scrEXT011-TAAGAGAAGTAGGTGC	0	Normal	CRC
scrEXT011-TAAGAGATCTTCGAGA	0	Normal	CRC
scrEXT011-TACGGATGTGTGACCC	0	Normal	CRC
scrEXT011-TACGGTACATGCCTTC	0	Normal	CRC
scrEXT011-TACTTACAGTATTGGA	0	Normal	CRC
scrEXT011-TACTTGTGTGCTAGCC	0	Normal	CRC
scrEXT011-TAGGCATCAGGTGCCT	0	Normal	CRC
scrEXT011-TAGTGGTAGAGAACAG	0	Normal	CRC
scrEXT011-TAGTGGTCACATCCAA	0	Normal	CRC
scrEXT011-TCAACGAAGCTAGTGG	0	Normal	CRC
scrEXT011-TCAATCTAGTGGAGAA	0	Normal	CRC
scrEXT011-TCAGCTCCAATACGCT	0	Normal	CRC
scrEXT011-TCAGGATGTCGCTTCT	0	Normal	CRC
scrEXT011-TCAGGATTCAACGGGA	0	Normal	CRC
scrEXT011-TCATTACAGCGATAGC	0	Normal	CRC
scrEXT011-TCATTTGCAGGCTGAA	0	Normal	CRC
scrEXT011-TCGAGGCCAATCGAAA	0	Normal	CRC
scrEXT011-TCGCGAGAGTAGCCGA	0	Normal	CRC
scrEXT011-TCGCGTTGTCGGATCC	0	Normal	CRC
scrEXT011-TCGTAGATCAGCGATT	0	Normal	CRC
scrEXT011-TCTATTGGTTTAAGCC	0	Normal	CRC
scrEXT011-TCTGGAAGTAAGCACG	0	Normal	CRC
scrEXT011-TCTTCGGTCACGAAGG	0	Normal	CRC
scrEXT011-TGAAAGAAGGAGTAGA	0	Normal	CRC
scrEXT011-TGACAACCAAGTTCTG	0	Normal	CRC
scrEXT011-TGACAACGTCAGAGGT	0	Normal	CRC
scrEXT011-TGACGGCTCAGAGCTT	0	Normal	CRC
scrEXT011-TGACTAGCACCGTTGG	0	Normal	CRC
scrEXT011-TGACTAGCAGTACACT	0	Normal	CRC
scrEXT011-TGACTTTGTGGCCCTA	0	Normal	CRC
scrEXT011-TGACTTTGTTCCAACA	0	Normal	CRC
scrEXT011-TGAGCCGGTTCCCTTG	0	Normal	CRC
scrEXT011-TGAGGGATCACCTTAT	0	Normal	CRC
scrEXT011-TGCACCTTCACAAACC	0	Normal	CRC
scrEXT011-TGCACCTTCATGTCCC	0	Normal	CRC
scrEXT011-TGGACGCAGCTATGCT	0	Normal	CRC
scrEXT011-TGGTTAGCACTCGACG	0	Normal	CRC
scrEXT011-TGTCCCATCAACGGGA	0	Normal	CRC
scrEXT011-TTAACTCTCAATACCG	0	Normal	CRC
scrEXT011-TTCTCAAGTCTCTCGT	0	Normal	CRC
scrEXT011-TTCTCCTTCTCGTATT	0	Normal	CRC
scrEXT011-TTCTTAGTCGTGACAT	0	Normal	CRC
scrEXT011-TTGAACGAGGATGCGT	0	Normal	CRC
scrEXT011-TTGAACGCAGATCGGA	0	Normal	CRC
scrEXT011-TTGAACGTCTGTACGA	0	Normal	CRC
scrEXT011-TTGACTTTCACCATAG	0	Normal	CRC
scrEXT011-TTGCCGTGTGGCGAAT	0	Normal	CRC
scrEXT011-TTGCGTCAGTATCTCG	0	Normal	CRC
scrEXT011-TTGGCAATCAACGAAA	0	Normal	CRC
scrEXT011-TTTGCGCCAGGGAGAG	0	Normal	CRC
scrEXT011-TTTGGTTTCGTCCGTT	0	Normal	CRC
scrEXT011-TTTGTCAAGAGCCCAA	0	Normal	CRC
scrEXT012-AAAGTAGAGTCGTACT	5.17615	Tumor	CRC
scrEXT012-AACTCCCTCTGGCGTG	6.67203	Tumor	CRC
scrEXT012-AAGACCTTCTTGTTTG	4.51086	Tumor	CRC
scrEXT012-AAGGAGCAGCCCAACC	4.58497	Tumor	CRC
scrEXT012-ACACTGACAATGTTGC	0.693147	Tumor	CRC
scrEXT012-ACAGCTAAGAACAACT	4.51086	Tumor	CRC
scrEXT012-ACAGCTAAGACCACGA	4.36945	Tumor	CRC
scrEXT012-ACATACGCAGTCGATT	5.9428	Tumor	CRC
scrEXT012-ACGGGTCTCCGTAGGC	5.0814	Tumor	CRC
scrEXT012-AGATTGCCACGAAGCA	5.66296	Tumor	CRC
scrEXT012-AGGCCACAGATGTAAC	0	Tumor	CRC
scrEXT012-AGGTCCGCATCCCATC	5.48064	Tumor	CRC
scrEXT012-AGTGTCAGTCGCCATG	4.20469	Tumor	CRC
scrEXT012-ATCATGGTCATCGCTC	0.693147	Tumor	CRC
scrEXT012-ATGCGATTCTGATACG	0.693147	Tumor	CRC
scrEXT012-CACACTCAGGTTACCT	6.12249	Tumor	CRC
scrEXT012-CAGCATACAAAGCAAT	5.39816	Tumor	CRC
scrEXT012-CCGTTCACACGAGAGT	4.04305	Tumor	CRC
scrEXT012-CGAATGTTCCTTGACC	2.94444	Tumor	CRC
scrEXT012-CGACCTTAGTGGTCCC	2.48491	Tumor	CRC
scrEXT012-CGCCAAGCATTAACCG	6.88346	Tumor	CRC
scrEXT012-CGGAGTCAGACAGGCT	6.01127	Tumor	CRC
scrEXT012-CGTCTACTCACAGGCC	5.31812	Tumor	CRC
scrEXT012-CGTTGGGAGCTCTCGG	0.693147	Tumor	CRC
scrEXT012-CTAAGACGTAGAGGAA	5.88053	Tumor	CRC
scrEXT012-CTAGCCTAGAGAACAG	5.7301	Tumor	CRC
scrEXT012-CTCAGAAAGATGTGTA	1.94591	Tumor	CRC
scrEXT012-CTCGGAGGTCCGCTGA	1.60944	Tumor	CRC
scrEXT012-CTCTAATGTGATGATA	6.43455	Tumor	CRC
scrEXT012-GATGCTACAATAACGA	6.57508	Tumor	CRC
scrEXT012-GCGACCACATGGTCAT	5.12396	Tumor	CRC
scrEXT012-GCGCCAACATATACCG	4.11087	Tumor	CRC
scrEXT012-GGACAAGCAGTTCCCT	4.8752	Tumor	CRC
scrEXT012-GGAGCAAAGGACGAAA	1.09861	Tumor	CRC
scrEXT012-GTAGTCAAGTAATCCC	3.55535	Tumor	CRC
scrEXT012-GTGCTTCAGTCCTCCT	6.32257	Tumor	CRC
scrEXT012-GTTAAGCTCTCTTGAT	4.51086	Tumor	CRC
scrEXT012-GTTACAGCATCCAACA	5.72031	Tumor	CRC
scrEXT012-GTTACAGTCAAGGTAA	5.83773	Tumor	CRC
scrEXT012-TAAGTGCGTGTGACCC	5.45959	Tumor	CRC
scrEXT012-TACAGTGCAAAGTGCG	5.94542	Tumor	CRC
scrEXT012-TACTCATAGGCCCGTT	6.18002	Tumor	CRC
scrEXT012-TCACAAGAGAAACCTA	5.8522	Tumor	CRC
scrEXT012-TCAGGTACAATCCGAT	6.03309	Tumor	CRC
scrEXT012-TCCCGATGTAGCTTGT	4.7185	Tumor	CRC
scrEXT012-TCGAGGCGTAGCGCAA	0	Tumor	CRC
scrEXT012-TGACAACTCATCTGCC	5.32301	Tumor	CRC
scrEXT012-TGACTAGTCGAGAACG	3.71357	Tumor	CRC
scrEXT012-TGGTTAGAGAAGGCCT	5.44242	Tumor	CRC
scrEXT012-TGGTTAGTCGGTCCGA	4.07754	Tumor	CRC
scrEXT012-TTAGGACTCACTTCAT	5.28827	Tumor	CRC
scrEXT012-TTAGGCAGTGCGCTTG	2.3979	Tumor	CRC
scrEXT012-TTCGAAGGTTATTCTC	4.18965	Tumor	CRC
scrEXT013-AACCGCGGTACTCAAC	4.06044	Tumor	CRC
scrEXT013-AACTCAGGTGTGACGA	4.52179	Tumor	CRC
scrEXT013-AACTCTTTCAAGGTAA	3.2581	Tumor	CRC
scrEXT013-AAGACCTGTAGCGTCC	5.83188	Tumor	CRC
scrEXT013-AAGCCGCGTGTAATGA	5.04986	Tumor	CRC
scrEXT013-ACACCAACAGGACGTA	3.95124	Tumor	CRC
scrEXT013-ACACCAACATTTGCTT	4.70953	Tumor	CRC
scrEXT013-ACACCAAGTGAAATCA	1.94591	Tumor	CRC
scrEXT013-ACACCGGAGGTAGCTG	3.82864	Tumor	CRC
scrEXT013-ACAGCCGAGTCGCCGT	5.36129	Tumor	CRC
scrEXT013-ACGATACCAGGACGTA	2.48491	Tumor	CRC
scrEXT013-ACGATGTTCGCGCCAA	5.84644	Tumor	CRC
scrEXT013-ACTGAGTAGCGTGTCC	6.71052	Tumor	CRC
scrEXT013-AGATCTGTCGGCTTGG	4.74493	Tumor	CRC
scrEXT013-AGCAGCCTCATCGATG	4.77068	Tumor	CRC
scrEXT013-AGCAGCCTCATGCATG	4.86753	Tumor	CRC
scrEXT013-AGGCCGTCAATGGAAT	4.91998	Tumor	CRC
scrEXT013-ATAACGCGTCTTCGTC	4.74493	Tumor	CRC
scrEXT013-ATGGGAGTCCTGTACC	3.29584	Tumor	CRC
scrEXT013-ATTCTACAGTACACCT	2.30259	Tumor	CRC
scrEXT013-ATTCTACCAAGGTTCT	1.79176	Tumor	CRC
scrEXT013-CACACCTAGTGGAGAA	5.04343	Tumor	CRC
scrEXT013-CACCTTGAGCAATATG	5.50533	Tumor	CRC
scrEXT013-CAGCAGCCACATTCGA	5.77144	Tumor	CRC
scrEXT013-CAGCCGAAGAAGGCCT	6.04973	Tumor	CRC
scrEXT013-CAGTCCTAGAGTGACC	0.693147	Tumor	CRC
scrEXT013-CATGCCTCACGGATAG	0	Tumor	CRC
scrEXT013-CATGCCTTCAAACGGG	3.55535	Tumor	CRC
scrEXT013-CCAATCCAGGCTATCT	6.00141	Tumor	CRC
scrEXT013-CCGGGATCATGCTAGT	1.94591	Tumor	CRC
scrEXT013-CCTAAAGCATAGGATA	0	Tumor	CRC
scrEXT013-CCTCTGACACTACAGT	1.09861	Tumor	CRC
scrEXT013-CCTTCGAAGCCATCGC	5.69373	Tumor	CRC
scrEXT013-CGATGGCAGGATGTAT	6.01616	Tumor	CRC
scrEXT013-CGATGTACATGTCTCC	2.48491	Tumor	CRC
scrEXT013-CGGAGTCTCCGAGCCA	3.63759	Tumor	CRC
scrEXT013-CGTCCATAGTCCATAC	5.56068	Tumor	CRC
scrEXT013-CTACCCATCGTCGTTC	5.95324	Tumor	CRC
scrEXT013-CTCACACGTCCCGACA	5.2575	Tumor	CRC
scrEXT013-CTCCTAGTCTTGGGTA	3.89182	Tumor	CRC
scrEXT013-CTGTTTAGTAAATACG	1.09861	Tumor	CRC
scrEXT013-CTTACCGTCTTATCTG	1.94591	Tumor	CRC
scrEXT013-CTTCTCTCAATAGCGG	5.03695	Tumor	CRC
scrEXT013-CTTCTCTCATAGGATA	0.693147	Tumor	CRC
scrEXT013-CTTTGCGAGTTGAGTA	0.693147	Tumor	CRC
scrEXT013-GAATAAGTCGGTCTAA	5.47227	Tumor	CRC
scrEXT013-GACACGCAGCGTGAGT	0	Tumor	CRC
scrEXT013-GACACGCGTTGTCTTT	4.07754	Tumor	CRC
scrEXT013-GACGGCTAGGCTCAGA	6.1506	Tumor	CRC
scrEXT013-GACTGCGCAAGCGTAG	4.5326	Tumor	CRC
scrEXT013-GACTGCGTCCATGCTC	3.85015	Tumor	CRC
scrEXT013-GATCGATGTTACGTCA	2.3979	Tumor	CRC
scrEXT013-GATCTAGCACGCATCG	2.07944	Tumor	CRC
scrEXT013-GCAATCACAGAGCCAA	4.69135	Tumor	CRC
scrEXT013-GCCTCTATCGGAAATA	4.68213	Tumor	CRC
scrEXT013-GCGAGAAGTGCTTCTC	0	Tumor	CRC
scrEXT013-GCGGGTTAGGAACTGC	5.10595	Tumor	CRC
scrEXT013-GGACAAGGTGATGATA	5.273	Tumor	CRC
scrEXT013-GGCTCGAGTAGAGGAA	5.32301	Tumor	CRC
scrEXT013-GGTGTTAGTTGTACAC	3.2581	Tumor	CRC
scrEXT013-GTAACTGGTGTGACCC	3.09104	Tumor	CRC
scrEXT013-GTCGTAAAGGGCTTCC	5.10595	Tumor	CRC
scrEXT013-GTCTTCGAGATGTCGG	0	Tumor	CRC
scrEXT013-GTGGGTCCAAGTTAAG	4.45435	Tumor	CRC
scrEXT013-GTTCATTAGTGCGATG	5.45104	Tumor	CRC
scrEXT013-GTTCATTCAGAGTGTG	5.58725	Tumor	CRC
scrEXT013-GTTCATTCATGCTAGT	0	Tumor	CRC
scrEXT013-GTTCTCGGTCTCATCC	3.85015	Tumor	CRC
scrEXT013-TACGGTAGTGAGGGTT	3.49651	Tumor	CRC
scrEXT013-TACTCATTCCAGATCA	1.38629	Tumor	CRC
scrEXT013-TATTACCGTCGCATAT	5.10595	Tumor	CRC
scrEXT013-TCAACGACACTACAGT	3.85015	Tumor	CRC
scrEXT013-TCACGAAGTTGGGACA	5.88332	Tumor	CRC
scrEXT013-TCGAGGCGTCTGGTCG	0	Tumor	CRC
scrEXT013-TCGCGTTGTCCGAAGA	4.84419	Tumor	CRC
scrEXT013-TCGGGACAGGAGCGTT	4.94164	Tumor	CRC
scrEXT013-TCGGGACCAGATGAGC	4.57471	Tumor	CRC
scrEXT013-TCTGAGAGTGCCTGCA	5.02388	Tumor	CRC
scrEXT013-TGAGCATCAGGTCCAC	0	Tumor	CRC
scrEXT013-TGCACCTGTCTGCAAT	2.94444	Tumor	CRC
scrEXT013-TGGCGCAAGTGGCACA	0.693147	Tumor	CRC
scrEXT013-TGGGAAGCATTCTCAT	6.30445	Tumor	CRC
scrEXT013-TGGGCGTAGACACGAC	0.693147	Tumor	CRC
scrEXT013-TGGTTAGCACAAGTAA	5.80513	Tumor	CRC
scrEXT013-TTCGAAGGTTTGACTG	4.56435	Tumor	CRC
scrEXT013-TTGCGTCCATCTCCCA	3.09104	Tumor	CRC
scrEXT013-TTGGAACTCTTAGAGC	0	Tumor	CRC
scrEXT013-TTTGTCAGTAAACCTC	2.48491	Tumor	CRC
scrEXT014-AACGTTGTCGGTCCGA	0	Normal	CRC
scrEXT014-AACTCAGAGCTGAACG	0	Normal	CRC
scrEXT014-AAGGCAGCACTTACGA	0	Normal	CRC
scrEXT014-ACGCCGAAGCTTCGCG	0	Normal	CRC
scrEXT014-ACGGCCAAGAATCTCC	0	Normal	CRC
scrEXT014-AGATCTGGTAGCTTGT	0	Normal	CRC
scrEXT014-AGCCTAACAAATACAG	0	Normal	CRC
scrEXT014-AGGGATGAGTGTTAGA	0	Normal	CRC
scrEXT014-AGGGTGAAGGCCATAG	0	Normal	CRC
scrEXT014-AGTCTTTGTGCGATAG	0	Normal	CRC
scrEXT014-AGTGGGAGTACATGTC	0	Normal	CRC
scrEXT014-AGTTGGTGTCGACTGC	0	Normal	CRC
scrEXT014-ATCATCTAGACTACAA	0	Normal	CRC
scrEXT014-CAACCAACACCAGATT	0.693147	Normal	CRC
scrEXT014-CAGAGAGCATCGACGC	0	Normal	CRC
scrEXT014-CATCAAGCATAACCTG	0	Normal	CRC
scrEXT014-CATCAAGTCCCTGACT	0	Normal	CRC
scrEXT014-CATCAGAGTGATAAGT	0	Normal	CRC
scrEXT014-CATCCACGTGTTGAGG	0	Normal	CRC
scrEXT014-CATGGCGCACATTCGA	0	Normal	CRC
scrEXT014-CATGGCGCAGTTTACG	0	Normal	CRC
scrEXT014-CATGGCGTCGCCTGAG	0	Normal	CRC
scrEXT014-CCTAAAGCATGAAGTA	0	Normal	CRC
scrEXT014-CCTCAGTCAATAGAGT	0	Normal	CRC
scrEXT014-CCTTACGGTCGCGAAA	0	Normal	CRC
scrEXT014-CGAGAAGTCAGTGCAT	0	Normal	CRC
scrEXT014-CGATTGATCGTATCAG	0	Normal	CRC
scrEXT014-CGCTGGAAGTTAACGA	0	Normal	CRC
scrEXT014-CGCTTCATCTGCGACG	0	Normal	CRC
scrEXT014-CTGAAGTCAATCCGAT	0	Normal	CRC
scrEXT014-CTGATAGGTAGCCTAT	0	Normal	CRC
scrEXT014-CTGCCTAGTCATCCCT	3.55535	Normal	CRC
scrEXT014-CTGCGGAGTTGAACTC	1.38629	Normal	CRC
scrEXT014-CTGGTCTCAACACGCC	0	Normal	CRC
scrEXT014-CTTCTCTCAACTGGCC	0	Normal	CRC
scrEXT014-GAATAAGGTTGCGCAC	0	Normal	CRC
scrEXT014-GACAGAGAGTGTCCAT	0	Normal	CRC
scrEXT014-GACAGAGGTACTCTCC	0	Normal	CRC
scrEXT014-GATCGTAAGCGGCTTC	0	Normal	CRC
scrEXT014-GGATTACGTGGCTCCA	0	Normal	CRC
scrEXT014-GGCTCGATCAGAGGTG	0	Normal	CRC
scrEXT014-GGTGCGTGTCATATGC	0	Normal	CRC
scrEXT014-GTAACGTAGCCTCGTG	0	Normal	CRC
scrEXT014-GTAACTGGTGTTTGGT	0	Normal	CRC
scrEXT014-GTACGTAGTTCGGGCT	0	Normal	CRC
scrEXT014-GTAGTCACAGGACCCT	0	Normal	CRC
scrEXT014-GTCATTTCATGCCTTC	0	Normal	CRC
scrEXT014-GTCGGGTTCGCCTGAG	0	Normal	CRC
scrEXT014-GTTTCTACATGATCCA	0	Normal	CRC
scrEXT014-TACGGATGTCCAGTGC	0	Normal	CRC
scrEXT014-TACTTACCACCGAATT	0	Normal	CRC
scrEXT014-TATCTCATCTACTCAT	0	Normal	CRC
scrEXT014-TCATTTGTCGCAGGCT	0	Normal	CRC
scrEXT014-TCCACACTCAACCAAC	0	Normal	CRC
scrEXT014-TCGCGTTTCCATGAGT	0	Normal	CRC
scrEXT014-TCGTAGATCAGCCTAA	0	Normal	CRC
scrEXT014-TCTATTGCATGGATGG	0	Normal	CRC
scrEXT014-TGACAACAGACAAAGG	0	Normal	CRC
scrEXT014-TGGGCGTTCGCTGATA	0	Normal	CRC
scrEXT014-TTAGGACAGTGCTGCC	0	Normal	CRC
scrEXT014-TTCGGTCAGGCCCTTG	0	Normal	CRC
scrEXT014-TTGAACGTCGTTGACA	0	Normal	CRC
scrEXT014-TTGCGTCTCCCTCAGT	0	Normal	CRC
scrEXT014-TTGGAACGTTCCATGA	0	Normal	CRC
scrEXT014-TTTCCTCTCTGCTTGC	0	Normal	CRC
scrEXT018-AAACGGGCAAACCCAT	3.80666	Tumor	CRC
scrEXT018-AACTTTCAGGGTATCG	3.66356	Tumor	CRC
scrEXT018-ACCGTAACAGACACTT	0	Tumor	CRC
scrEXT018-AGCTCTCCACCTGGTG	2.07944	Tumor	CRC
scrEXT018-CAACCTCGTTCTGGTA	4.96284	Tumor	CRC
scrEXT018-CGGGTCATCGCAAACT	4.34381	Tumor	CRC
scrEXT018-TACCTTATCTTGCCGT	0	Tumor	CRC
scrEXT018-TTGTAGGGTTATGTGC	3.66356	Tumor	CRC
scrEXT019-AGATTGCTCCTTTCGG	0	Tumor	CRC
scrEXT019-CAGCATACAAAGGAAG	0	Tumor	CRC
scrEXT019-CAGTCCTTCCCTAATT	0	Tumor	CRC
scrEXT019-CCACTACAGAAGGTTT	0	Tumor	CRC
scrEXT019-CGGACTGGTCATGCCG	0	Tumor	CRC
scrEXT019-GCAATCAGTGTCAATC	1.79176	Tumor	CRC
scrEXT019-GTTCATTAGACCTAGG	0	Tumor	CRC
scrEXT020-AAAGCAAGTCTTCGTC	0	Normal	CRC
scrEXT020-AAAGTAGTCCTGTAGA	0	Normal	CRC
scrEXT020-AACGTTGGTTAAGAAC	0	Normal	CRC
scrEXT020-AAGGTTCGTGCACGAA	0	Normal	CRC
scrEXT020-ACACCAAGTCTAACGT	0	Normal	CRC
scrEXT020-ACACCAATCACTTCAT	0	Normal	CRC
scrEXT020-ACACCGGCAGCCTATA	0	Normal	CRC
scrEXT020-AGTCTTTTCCGGCACA	0	Normal	CRC
scrEXT020-AGTCTTTTCTGAGGGA	0	Normal	CRC
scrEXT020-ATTTCTGTCGGCTTGG	0	Normal	CRC
scrEXT020-CACACTCCAACGATCT	0	Normal	CRC
scrEXT020-CACAGTACAGTGGGAT	0	Normal	CRC
scrEXT020-CACATTTAGGATGCGT	0	Normal	CRC
scrEXT020-CACTCCATCAGCTCGG	0	Normal	CRC
scrEXT020-CAGAATCGTTAGGGTG	0	Normal	CRC
scrEXT020-CATCAGAAGGGATCTG	0	Normal	CRC
scrEXT020-CATTATCGTCATATGC	0	Normal	CRC
scrEXT020-CCACCTACATTCACTT	0	Normal	CRC
scrEXT020-CCATGTCAGAACTCGG	0	Normal	CRC
scrEXT020-CCTAAAGCACGAAATA	0	Normal	CRC
scrEXT020-CGATCGGGTTAAAGTG	0	Normal	CRC
scrEXT020-CGGACACAGATACACA	0	Normal	CRC
scrEXT020-CGTCTACAGCCGTCGT	0	Normal	CRC
scrEXT020-CTACATTCAAATTGCC	0	Normal	CRC
scrEXT020-CTCGAAAAGTTGAGTA	0	Normal	CRC
scrEXT020-CTCTAATAGGATGTAT	0	Normal	CRC
scrEXT020-CTCTGGTCAATGACCT	0	Normal	CRC
scrEXT020-CTGAAGTAGTGAACAT	0	Normal	CRC
scrEXT020-CTTTGCGCAAAGCAAT	0	Normal	CRC
scrEXT020-GAACATCAGGCTACGA	0	Normal	CRC
scrEXT020-GAACCTATCTCAAACG	0	Normal	CRC
scrEXT020-GAATAAGTCTCTGTCG	0	Normal	CRC
scrEXT020-GACGCGTAGCTGCGAA	0	Normal	CRC
scrEXT020-GACGCGTCATTGAGCT	0	Normal	CRC
scrEXT020-GACGCGTTCCACGCAG	0	Normal	CRC
scrEXT020-GACTAACGTTGTACAC	0	Normal	CRC
scrEXT020-GCACTCTCAGCTATTG	0	Normal	CRC
scrEXT020-GCAGCCACAAGCTGAG	0	Normal	CRC
scrEXT020-GCAGCCATCAAAGTAG	0	Normal	CRC
scrEXT020-GCGCCAACAGATCGGA	0	Normal	CRC
scrEXT020-GCGGGTTAGCACGCCT	0	Normal	CRC
scrEXT020-GCTGGGTAGCAATATG	0	Normal	CRC
scrEXT020-GGACGTCTCGCCTGTT	0	Normal	CRC
scrEXT020-GTACTCCAGCTAAGAT	0	Normal	CRC
scrEXT020-GTAGGCCGTCGGATCC	0	Normal	CRC
scrEXT020-GTGCAGCTCACAACGT	0	Normal	CRC
scrEXT020-GTTCTCGCATTGGTAC	0	Normal	CRC
scrEXT020-GTTCTCGGTTATTCTC	0	Normal	CRC
scrEXT020-TCACGAATCATGTCTT	0	Normal	CRC
scrEXT020-TCATTACCACATGTGT	0	Normal	CRC
scrEXT020-TCATTACGTAAGCACG	0	Normal	CRC
scrEXT020-TCGCGAGAGGGTTTCT	0	Normal	CRC
scrEXT020-TCGGTAAGTGGAAAGA	0	Normal	CRC
scrEXT020-TCTGGAATCCATTCTA	0	Normal	CRC
scrEXT020-TGCCCTATCAAGAAGT	0	Normal	CRC
scrEXT020-TGGCCAGTCGCAGGCT	0	Normal	CRC
scrEXT020-TGGCTGGAGCGATCCC	0	Normal	CRC
scrEXT020-TGTGGTACAATCCAAC	0	Normal	CRC
scrEXT020-TTATGCTCAGCTGTTA	0	Normal	CRC
scrEXT020-TTGCCGTTCAGTTGAC	0	Normal	CRC
scrEXT020-TTGGCAAAGGCAATTA	0	Normal	CRC
scrEXT020-TTTACTGTCAGATAAG	0	Normal	CRC
scrEXT020-TTTCCTCTCCTTTCGG	0	Normal	CRC
scrEXT021-GATCAGTAGGCTCTTA	4.23411	Tumor	CRC
scrEXT021-TTGTAGGTCATGCAAC	4.14313	Tumor	CRC
scrEXT022-CGGACGTAGGCATGGT	4.18965	Tumor	CRC
scrEXT022-GCTTGAATCAAACGGG	5.01064	Tumor	CRC
scrEXT022-GGATTACTCATAGCAC	1.09861	Tumor	CRC
scrEXT022-TGGTTCCCAATCACAC	2.30259	Tumor	CRC
scrEXT023-ACGCAGCAGTACGTTC	0	Normal	CRC
scrEXT023-AGAGTGGAGAGGTACC	0	Normal	CRC
scrEXT023-AGATCTGTCCAGGGCT	0	Normal	CRC
scrEXT023-AGCGGTCCATGTCCTC	0	Normal	CRC
scrEXT023-CTAAGACCAAGTTGTC	0	Normal	CRC
scrEXT023-TCACGAAAGCTGTCTA	0	Normal	CRC
scrEXT023-TGAGCATTCGAGAACG	0	Normal	CRC
scrEXT023-TTAACTCCATTCCTCG	0	Normal	CRC
scrEXT023-TTTACTGCAATACGCT	0	Normal	CRC
scrEXT025-AACTCTTTCCCTTGCA	0	Tumor	CRC
scrEXT026-CGTGTCTCATGTTCCC	0	Normal	CRC
scrEXT026-CTCTACGCAATGGAAT	0	Normal	CRC
scrEXT026-GCACTCTTCCTTCAAT	0	Normal	CRC
scrEXT026-TCGGTAAGTTGTGGCC	0	Normal	CRC
scrEXT026-TGAGGGACATGGTCAT	0	Normal	CRC
scrEXT026-TTCTTAGAGCTACCGC	0	Normal	CRC
scrEXT027-GATGCTAGTTAGTGGG	1.38629	Tumor	CRC
scrEXT027-TACCTTATCTAACTCT	2.30259	Tumor	CRC
scrEXT028-AAAGCAAAGTATTGGA	4.29046	Tumor	CRC
scrEXT028-ACTGAACGTTCAGCGC	2.07944	Tumor	CRC
scrEXT028-ACTTTCAGTTCCAACA	4.43082	Tumor	CRC
scrEXT028-AGAGCGATCACGCATA	1.94591	Tumor	CRC
scrEXT028-CATATGGGTGATAAGT	3.63759	Tumor	CRC
scrEXT028-CTCATTAAGGTGATTA	6.42972	Tumor	CRC
scrEXT028-GTGAAGGGTGTTCTTT	3.93183	Tumor	CRC
scrEXT028-TACCTATTCACAATGC	1.79176	Tumor	CRC
scrEXT028-TACCTTAGTATCAGTC	5.41165	Tumor	CRC
scrEXT028-TAGCCGGTCAGTCAGT	2.63906	Tumor	CRC
scrEXT028-TCACAAGGTCCTAGCG	0.693147	Tumor	CRC
scrEXT028-TTTGTCAAGCAGCGTA	0	Tumor	CRC
scrEXT029-AAAGTAGCAATGTTGC	0	Normal	CRC
scrEXT029-AAAGTAGCAGCGATCC	0	Normal	CRC
scrEXT029-AAGTCTGCAACTGGCC	0	Normal	CRC
scrEXT029-ACGCCGAAGACATAAC	0	Normal	CRC
scrEXT029-ACTGTCCTCCTTCAAT	0	Normal	CRC
scrEXT029-ACTTACTCACGCCAGT	0	Normal	CRC
scrEXT029-AGATCTGAGGCTCATT	0	Normal	CRC
scrEXT029-AGCCTAAGTGTCGCTG	0	Normal	CRC
scrEXT029-AGCTCCTAGACGACGT	0	Normal	CRC
scrEXT029-AGGGATGCAAGCCCAC	0	Normal	CRC
scrEXT029-AGGGTGATCATTCACT	0	Normal	CRC
scrEXT029-AGGTCATTCCCACTTG	0	Normal	CRC
scrEXT029-ATCTACTTCCGTCAAA	0	Normal	CRC
scrEXT029-CATCGGGCATTAACCG	0	Normal	CRC
scrEXT029-CCATGTCAGCTAGTCT	0	Normal	CRC
scrEXT029-CCATGTCTCTTCATGT	0	Normal	CRC
scrEXT029-CCCAGTTCAGGTTTCA	0	Normal	CRC
scrEXT029-CCGTTCATCTGCGTAA	0	Normal	CRC
scrEXT029-CGCGGTATCTCAACTT	0	Normal	CRC
scrEXT029-CGGTTAACATTCCTGC	0	Normal	CRC
scrEXT029-CTACGTCCACACATGT	0	Normal	CRC
scrEXT029-CTAGCCTGTCTTTCAT	0	Normal	CRC
scrEXT029-CTGATCCCAAGTTCTG	0	Normal	CRC
scrEXT029-CTGCGGACAGGCAGTA	0	Normal	CRC
scrEXT029-GATCTAGTCCTGCCAT	0	Normal	CRC
scrEXT029-GGACATTAGGCAAAGA	0	Normal	CRC
scrEXT029-GGCAATTTCACATGCA	0	Normal	CRC
scrEXT029-GGTGCGTGTGAAGGCT	0	Normal	CRC
scrEXT029-GTAACGTGTCTTCAAG	0	Normal	CRC
scrEXT029-GTGCAGCAGACAAAGG	0	Normal	CRC
scrEXT029-TACTCGCGTAAGTTCC	0	Normal	CRC
scrEXT029-TAGAGCTGTAGCGTCC	0	Normal	CRC
scrEXT029-TCAGGTATCTGTCTAT	0	Normal	CRC
scrEXT029-TCGTACCTCTTACCTA	0	Normal	CRC
scrEXT029-TCTCATAGTGCACTTA	0	Normal	CRC
scrEXT029-TGCTGCTGTGGTACAG	0	Normal	CRC
scrEXT029-TTCGAAGGTACATCCA	0	Normal	CRC
scrEXT029-TTCGGTCCAAGCTGGA	0	Normal	CRC
scrEXT029-TTCGGTCTCTACTCAT	0	Normal	CRC
scrEXT029-TTGGCAACAATAGCGG	0	Normal	CRC
scrEXT029-TTGTAGGGTAGTAGTA	0	Normal	CRC
scrEXT029-TTTGTCAAGAAACGCC	0	Normal	CRC
KUL01.T-AAACCTGTCACCACCT	5.65599	Tumor	CRC
KUL01.T-AAAGTAGAGGGAACGG	0	Tumor	CRC
KUL01.T-AACACGTAGTGGCACA	4.15888	Tumor	CRC
KUL01.T-AAGCCGCTCTGTCCGT	5.0876	Tumor	CRC
KUL01.T-ACACCAATCCGATATG	3.71357	Tumor	CRC
KUL01.T-ACACCCTCACGACGAA	5.56452	Tumor	CRC
KUL01.T-ACATACGAGAGCAATT	0	Tumor	CRC
KUL01.T-ACCAGTAAGGCTAGAC	5.11799	Tumor	CRC
KUL01.T-ACGAGCCGTCGACTAT	0.693147	Tumor	CRC
KUL01.T-ACGCAGCTCCCAAGAT	1.94591	Tumor	CRC
KUL01.T-ACGGAGATCGAATCCA	1.38629	Tumor	CRC
KUL01.T-ACGGCCAGTCGATTGT	3.66356	Tumor	CRC
KUL01.T-ACTGCTCGTAATCGTC	1.94591	Tumor	CRC
KUL01.T-AGAATAGAGGAGTCTG	3.09104	Tumor	CRC
KUL01.T-AGCAGCCAGGGAAACA	2.94444	Tumor	CRC
KUL01.T-AGCAGCCCAGTGGGAT	6.02587	Tumor	CRC
KUL01.T-AGCCTAAAGCTTCGCG	6.27288	Tumor	CRC
KUL01.T-AGGCCACCAGATCCAT	1.79176	Tumor	CRC
KUL01.T-ATCACGAAGAATGTTG	4.17439	Tumor	CRC
KUL01.T-ATCATCTTCAAACCAC	3.93183	Tumor	CRC
KUL01.T-ATCGAGTCATGCTGGC	5.44242	Tumor	CRC
KUL01.T-ATCGAGTGTCTCATCC	4.47734	Tumor	CRC
KUL01.T-ATGCGATCACCAGATT	5.46383	Tumor	CRC
KUL01.T-ATGCGATGTCTCTTAT	5.03695	Tumor	CRC
KUL01.T-ATGGGAGTCTTTACGT	4.83628	Tumor	CRC
KUL01.T-ATGTGTGCACAGATTC	0.693147	Tumor	CRC
KUL01.T-CACATTTAGGGCACTA	5.2575	Tumor	CRC
KUL01.T-CACATTTCACGACTCG	3.09104	Tumor	CRC
KUL01.T-CACATTTGTAGATTAG	3.3673	Tumor	CRC
KUL01.T-CACATTTTCGATAGAA	3.63759	Tumor	CRC
KUL01.T-CACCAGGGTGCCTGCA	2.56495	Tumor	CRC
KUL01.T-CAGCATATCACCACCT	1.09861	Tumor	CRC
KUL01.T-CAGCTGGTCACTATTC	5.2933	Tumor	CRC
KUL01.T-CAGTAACCAATGTAAG	1.09861	Tumor	CRC
KUL01.T-CAGTAACCATTCACTT	5.01728	Tumor	CRC
KUL01.T-CATATGGGTCTCTTTA	3.58352	Tumor	CRC
KUL01.T-CATGGCGAGAACAACT	5.3845	Tumor	CRC
KUL01.T-CATTATCCACATTAGC	4.17439	Tumor	CRC
KUL01.T-CCCATACTCCTTGGTC	3.04452	Tumor	CRC
KUL01.T-CCGTACTAGAGCAATT	5.89164	Tumor	CRC
KUL01.T-CCGTTCAGTCTCTCGT	5.05625	Tumor	CRC
KUL01.T-CCGTTCAGTGCTAGCC	4.72739	Tumor	CRC
KUL01.T-CCTAAAGTCGTCACGG	0	Tumor	CRC
KUL01.T-CCTACACAGGACCACA	1.79176	Tumor	CRC
KUL01.T-CGAGAAGTCACTCTTA	4.23411	Tumor	CRC
KUL01.T-CGATGGCAGATCCGAG	3.97029	Tumor	CRC
KUL01.T-CGATTGAGTTCCACTC	4.36945	Tumor	CRC
KUL01.T-CGCCAAGCACGACTCG	3.52636	Tumor	CRC
KUL01.T-CGCCAAGGTGATGTCT	1.38629	Tumor	CRC
KUL01.T-CGTCCATAGGGTATCG	1.09861	Tumor	CRC
KUL01.T-CGTGTCTGTTAAAGAC	5.56068	Tumor	CRC
KUL01.T-CTAATGGTCACCCGAG	3.82864	Tumor	CRC
KUL01.T-CTACACCGTTCCGTCT	4.99043	Tumor	CRC
KUL01.T-CTACATTGTGACTCAT	5.25227	Tumor	CRC
KUL01.T-CTACCCAAGCGGATCA	3.95124	Tumor	CRC
KUL01.T-CTAGCCTGTTAGTGGG	4.75359	Tumor	CRC
KUL01.T-CTAGTGAGTTCCCGAG	5.05625	Tumor	CRC
KUL01.T-CTCGAGGAGGATGTAT	0	Tumor	CRC
KUL01.T-CTCGTACAGTCATCCA	0.693147	Tumor	CRC
KUL01.T-CTCTACGTCACAGTAC	4.46591	Tumor	CRC
KUL01.T-CTGATCCGTGCCTGGT	4.36945	Tumor	CRC
KUL01.T-CTGCCTAAGAGCTTCT	0	Tumor	CRC
KUL01.T-CTGCGGAAGGATCGCA	3.3322	Tumor	CRC
KUL01.T-CTGCTGTGTGGTACAG	1.09861	Tumor	CRC
KUL01.T-CTGCTGTTCAGTCCCT	2.83321	Tumor	CRC
KUL01.T-GAACATCAGTTGAGAT	5.45959	Tumor	CRC
KUL01.T-GAACGGAGTTCCACAA	5.32301	Tumor	CRC
KUL01.T-GACCTGGTCACGCGGT	4.17439	Tumor	CRC
KUL01.T-GACGTGCAGGAATTAC	0	Tumor	CRC
KUL01.T-GACTACATCCTCAACC	0.693147	Tumor	CRC
KUL01.T-GAGCAGAGTCCTCTTG	3.7612	Tumor	CRC
KUL01.T-GATCGATCAGGGAGAG	4.76217	Tumor	CRC
KUL01.T-GCGACCAAGCCGCCTA	5.26269	Tumor	CRC
KUL01.T-GCTGGGTAGCCTATGT	3.3673	Tumor	CRC
KUL01.T-GGGAGATTCTTGCATT	4.14313	Tumor	CRC
KUL01.T-GGGATGATCGTGTAGT	0.693147	Tumor	CRC
KUL01.T-GGGATGATCTTACCGC	3.55535	Tumor	CRC
KUL01.T-GGGCATCAGTCGATAA	2.3979	Tumor	CRC
KUL01.T-GGTGTTAGTGACGCCT	5.23644	Tumor	CRC
KUL01.T-GTAACGTTCAGAGGTG	6.21261	Tumor	CRC
KUL01.T-GTACTTTTCTTATCTG	0	Tumor	CRC
KUL01.T-GTCTCGTAGTTCCACA	2.83321	Tumor	CRC
KUL01.T-GTCTCGTCAATGAATG	5.05625	Tumor	CRC
KUL01.T-GTCTTCGCACGGATAG	4.36945	Tumor	CRC
KUL01.T-GTGCATATCTGGCGAC	3.68888	Tumor	CRC
KUL01.T-GTGCTTCCACCACCAG	3.71357	Tumor	CRC
KUL01.T-GTGTTAGCACAAGTAA	2.77259	Tumor	CRC
KUL01.T-GTTAAGCCACGCATCG	5.37064	Tumor	CRC
KUL01.T-GTTAAGCGTCTCTTTA	2.07944	Tumor	CRC
KUL01.T-GTTCATTGTGGTCTCG	6.35437	Tumor	CRC
KUL01.T-GTTCGGGGTGGTAACG	5.55296	Tumor	CRC
KUL01.T-GTTTCTACATCATCCC	3.3322	Tumor	CRC
KUL01.T-TACGGTATCAGCGATT	1.38629	Tumor	CRC
KUL01.T-TACTTGTTCAGTCCCT	5.21494	Tumor	CRC
KUL01.T-TAGACCACAGTCAGCC	5.2575	Tumor	CRC
KUL01.T-TATCTCAAGAGTCTGG	3.82864	Tumor	CRC
KUL01.T-TATGCCCCATTCTCAT	5.68698	Tumor	CRC
KUL01.T-TCAGATGCATGCGCAC	5.83188	Tumor	CRC
KUL01.T-TCAGGATAGAATGTGT	1.38629	Tumor	CRC
KUL01.T-TCAGGTAAGTTATCGC	0	Tumor	CRC
KUL01.T-TCCACACAGGCAGGTT	6.55962	Tumor	CRC
KUL01.T-TCTCATAAGCTCCTCT	5.44242	Tumor	CRC
KUL01.T-TCTGAGACACAAGCCC	3.8712	Tumor	CRC
KUL01.T-TCTGGAAGTATTAGCC	5.17048	Tumor	CRC
KUL01.T-TGAAAGAAGTTCGCAT	3.52636	Tumor	CRC
KUL01.T-TGAGGGAAGATGGGTC	5.82008	Tumor	CRC
KUL01.T-TGCCAAAAGGGTGTGT	3.80666	Tumor	CRC
KUL01.T-TGCGGGTAGTGCGTGA	4.63473	Tumor	CRC
KUL01.T-TGCTGCTCATGCATGT	6.00635	Tumor	CRC
KUL01.T-TGGACGCAGTTGAGAT	1.94591	Tumor	CRC
KUL01.T-TGGCCAGGTGCAGTAG	5.09375	Tumor	CRC
KUL01.T-TGGCGCATCACTTATC	4.30407	Tumor	CRC
KUL01.T-TGGCTGGTCGGCGCTA	4.20469	Tumor	CRC
KUL01.T-TTAGGACAGCGTAGTG	3.82864	Tumor	CRC
KUL01.T-TTAGGACCAGTCAGCC	5.35186	Tumor	CRC
KUL01.T-TTCGAAGAGAGACGAA	0	Tumor	CRC
KUL01.T-TTGGAACTCAGAGCTT	0	Tumor	CRC
KUL01.T-TTGGCAAGTGTCGCTG	3.7612	Tumor	CRC
KUL01.T-TTTATGCGTTTAAGCC	2.89037	Tumor	CRC
KUL01.T-TTTGTCAAGTTGTCGT	2.56495	Tumor	CRC
KUL01.T-TTTGTCAGTACTCAAC	2.83321	Tumor	CRC
KUL19.T-AAATGCCAGGGATACC	2.3979	Tumor	CRC
KUL19.T-AACTGGTCATGGGACA	2.56495	Tumor	CRC
KUL19.T-AGCGGTCTCCACGTTC	5.4161	Tumor	CRC
KUL19.T-AGGGAGTCACCATCCT	2.94444	Tumor	CRC
KUL19.T-CAACCAAAGAAGGTTT	1.09861	Tumor	CRC
KUL19.T-CAGCTGGCATGGTTGT	0.693147	Tumor	CRC
KUL19.T-CCGGTAGGTTCAGGCC	2.19722	Tumor	CRC
KUL19.T-CGAGCCACACTTAAGC	2.48491	Tumor	CRC
KUL19.T-CGATGTAGTGCCTGTG	3.17805	Tumor	CRC
KUL19.T-CGTTAGAAGTCCGTAT	2.77259	Tumor	CRC
KUL19.T-GGGATGAAGTAGGCCA	4.27667	Tumor	CRC
KUL19.T-TCCACACTCTGCGTAA	5.76205	Tumor	CRC
KUL19.T-TGCCAAACAATAAGCA	5.16479	Tumor	CRC
KUL21.T-AAAGTAGAGTCGTACT	5.11799	Tumor	CRC
KUL21.T-AACTCCCTCTGGCGTG	6.62007	Tumor	CRC
KUL21.T-AAGACCTTCTTGTTTG	4.45435	Tumor	CRC
KUL21.T-AAGGAGCAGCCCAACC	4.5326	Tumor	CRC
KUL21.T-ACACTGACAATGTTGC	0.693147	Tumor	CRC
KUL21.T-ACAGCTAAGAACAACT	4.45435	Tumor	CRC
KUL21.T-ACAGCTAAGACCACGA	4.31749	Tumor	CRC
KUL21.T-ACATACGCAGTCGATT	5.88888	Tumor	CRC
KUL21.T-ACGGGTCTCCGTAGGC	5.03044	Tumor	CRC
KUL21.T-AGATTGCCACGAAGCA	5.60947	Tumor	CRC
KUL21.T-AGGCCACAGATGTAAC	0	Tumor	CRC
KUL21.T-AGGTCCGCATCCCATC	5.42495	Tumor	CRC
KUL21.T-AGTGTCAGTCGCCATG	4.14313	Tumor	CRC
KUL21.T-ATCATGGTCATCGCTC	0.693147	Tumor	CRC
KUL21.T-ATGCGATTCTGATACG	0.693147	Tumor	CRC
KUL21.T-CACACTCAGGTTACCT	6.06843	Tumor	CRC
KUL21.T-CAGCATACAAAGCAAT	5.34711	Tumor	CRC
KUL21.T-CCGTTCACACGAGAGT	3.98898	Tumor	CRC
KUL21.T-CGAATGTTCCTTGACC	2.89037	Tumor	CRC
KUL21.T-CGACCTTAGTGGTCCC	2.3979	Tumor	CRC
KUL21.T-CGCCAAGCATTAACCG	6.83087	Tumor	CRC
KUL21.T-CGGAGTCAGACAGGCT	5.95584	Tumor	CRC
KUL21.T-CGTCTACTCACAGGCC	5.26269	Tumor	CRC
KUL21.T-CGTTGGGAGCTCTCGG	0.693147	Tumor	CRC
KUL21.T-CTAAGACGTAGAGGAA	5.826	Tumor	CRC
KUL21.T-CTAGCCTAGAGAACAG	5.67675	Tumor	CRC
KUL21.T-CTCAGAAAGATGTGTA	1.79176	Tumor	CRC
KUL21.T-CTCGGAGGTCCGCTGA	1.60944	Tumor	CRC
KUL21.T-CTCTAATGTGATGATA	6.38182	Tumor	CRC
KUL21.T-GATGCTACAATAACGA	6.52356	Tumor	CRC
KUL21.T-GCGACCACATGGTCAT	5.0689	Tumor	CRC
KUL21.T-GCGCCAACATATACCG	4.04305	Tumor	CRC
KUL21.T-GGACAAGCAGTTCCCT	4.82028	Tumor	CRC
KUL21.T-GGAGCAAAGGACGAAA	0.693147	Tumor	CRC
KUL21.T-GTAGTCAAGTAATCCC	3.49651	Tumor	CRC
KUL21.T-GTTAAGCTCTCTTGAT	4.45435	Tumor	CRC
KUL21.T-GTTACAGCATCCAACA	5.66643	Tumor	CRC
KUL21.T-GTTACAGTCAAGGTAA	5.78383	Tumor	CRC
KUL21.T-TAAGTGCGTGTGACCC	5.40717	Tumor	CRC
KUL21.T-TACAGTGCAAAGTGCG	5.8944	Tumor	CRC
KUL21.T-TACTCATAGGCCCGTT	6.12687	Tumor	CRC
KUL21.T-TCACAAGAGAAACCTA	5.79909	Tumor	CRC
KUL21.T-TCAGGTACAATCCGAT	5.97889	Tumor	CRC
KUL21.T-TCCCGATGTAGCTTGT	4.66344	Tumor	CRC
KUL21.T-TCGAGGCGTAGCGCAA	0	Tumor	CRC
KUL21.T-TGACAACTCATCTGCC	5.273	Tumor	CRC
KUL21.T-TGACTAGTCGAGAACG	3.66356	Tumor	CRC
KUL21.T-TGGTTAGAGAAGGCCT	5.38907	Tumor	CRC
KUL21.T-TGGTTAGTCGGTCCGA	4.02535	Tumor	CRC
KUL21.T-TTAGGACTCACTTCAT	5.23644	Tumor	CRC
KUL21.T-TTCGAAGGTTATTCTC	4.14313	Tumor	CRC
KUL28.T-GATCAGTAGGCTCTTA	4.17439	Tumor	CRC
KUL28.T-TTGTAGGTCATGCAAC	4.09434	Tumor	CRC
KUL30.T-GATGCTAGTTAGTGGG	1.38629	Tumor	CRC
KUL30.T-TACCTTATCTAACTCT	2.19722	Tumor	CRC
KUL01.B-AACCATGAGGACTGGT	2.83321	Tumor	CRC
KUL01.B-AACTCCCCAGGACGTA	5.0814	Tumor	CRC
KUL01.B-AAGACCTGTAAGTGTA	3.7612	Tumor	CRC
KUL01.B-AAGACCTGTATGAAAC	2.89037	Tumor	CRC
KUL01.B-AAGGAGCGTCATCCCT	5.49717	Tumor	CRC
KUL01.B-AATCCAGAGCGTGAAC	5.55683	Tumor	CRC
KUL01.B-ACACCCTAGAGGTTGC	3.43399	Tumor	CRC
KUL01.B-ACACTGAAGATATGCA	3.71357	Tumor	CRC
KUL01.B-ACCCACTAGAAAGTGG	4.34381	Tumor	CRC
KUL01.B-ACCGTAAGTACCGTAT	0	Tumor	CRC
KUL01.B-ACGGCCACACGGCCAT	0.693147	Tumor	CRC
KUL01.B-ACTATCTCAGCGTCCA	0	Tumor	CRC
KUL01.B-ACTGAGTGTCGGCTCA	3.80666	Tumor	CRC
KUL01.B-ACTGCTCCAATGTAAG	5.50126	Tumor	CRC
KUL01.B-ACTGTCCGTATTACCG	2.07944	Tumor	CRC
KUL01.B-AGAGCGAGTATATGAG	3.63759	Tumor	CRC
KUL01.B-AGATTGCCACACTGCG	0	Tumor	CRC
KUL01.B-AGCAGCCTCTGGTTCC	3.68888	Tumor	CRC
KUL01.B-AGCCTAAAGTACGTTC	3.82864	Tumor	CRC
KUL01.B-AGCTTGAAGTGGTAGC	3.8712	Tumor	CRC
KUL01.B-AGCTTGACAGCCTGTG	3.4012	Tumor	CRC
KUL01.B-AGGCCGTGTCTTCGTC	6.46147	Tumor	CRC
KUL01.B-AGTGGGAGTCCTCTTG	5.79301	Tumor	CRC
KUL01.B-ATAACGCCACTTAACG	3.2581	Tumor	CRC
KUL01.B-ATCACGAAGAAGGTTT	4.47734	Tumor	CRC
KUL01.B-ATGGGAGCAAACGTGG	4.00733	Tumor	CRC
KUL01.B-ATTGGTGAGATATACG	0	Tumor	CRC
KUL01.B-CAAGATCGTGATAAGT	4.46591	Tumor	CRC
KUL01.B-CAAGTTGTCGCTTGTC	0.693147	Tumor	CRC
KUL01.B-CACACCTAGATTACCC	5.22036	Tumor	CRC
KUL01.B-CACACTCAGATATGGT	0.693147	Tumor	CRC
KUL01.B-CACAGTAGTCATGCCG	4.27667	Tumor	CRC
KUL01.B-CACATTTCACGGTAGA	2.83321	Tumor	CRC
KUL01.B-CACCAGGCAGCTCCGA	1.09861	Tumor	CRC
KUL01.B-CACCAGGTCCAAGCCG	3.4012	Tumor	CRC
KUL01.B-CACCTTGTCTTCTGGC	3.58352	Tumor	CRC
KUL01.B-CAGAATCGTAAAGTCA	3.95124	Tumor	CRC
KUL01.B-CAGGTGCTCACTTATC	3.55535	Tumor	CRC
KUL01.B-CATCAAGAGGCTAGAC	2.70805	Tumor	CRC
KUL01.B-CATCAAGCATATACCG	6.47697	Tumor	CRC
KUL01.B-CATCAGACAATAGCAA	5.23644	Tumor	CRC
KUL01.B-CATCCACTCATCTGTT	2.30259	Tumor	CRC
KUL01.B-CATTCGCCAAGTAATG	2.70805	Tumor	CRC
KUL01.B-CCACCTAGTATGGTTC	3.46574	Tumor	CRC
KUL01.B-CCACCTATCGCATGGC	5.65948	Tumor	CRC
KUL01.B-CCACGGAAGAGTACCG	3.78419	Tumor	CRC
KUL01.B-CCACTACTCGAATGCT	5.77765	Tumor	CRC
KUL01.B-CCCATACTCTGGAGCC	4.33073	Tumor	CRC
KUL01.B-CCGGTAGTCAGCAACT	0.693147	Tumor	CRC
KUL01.B-CCTAGCTAGTACCGGA	0	Tumor	CRC
KUL01.B-CCTATTAAGACAGACC	2.30259	Tumor	CRC
KUL01.B-CCTTCCCCAGGAATGC	3.93183	Tumor	CRC
KUL01.B-CGAGCACAGTATCTCG	4.15888	Tumor	CRC
KUL01.B-CGATGGCAGACCTAGG	4.14313	Tumor	CRC
KUL01.B-CGCGGTAAGATCTGCT	3.3673	Tumor	CRC
KUL01.B-CGGACACTCTTGTACT	4.54329	Tumor	CRC
KUL01.B-CGGAGCTAGCCGGTAA	4.12713	Tumor	CRC
KUL01.B-CGGAGTCTCTCACATT	0	Tumor	CRC
KUL01.B-CGGGTCATCACAGGCC	4.68213	Tumor	CRC
KUL01.B-CGTCAGGAGACCACGA	3.85015	Tumor	CRC
KUL01.B-CGTGAGCGTTAAGACA	3.66356	Tumor	CRC
KUL01.B-CGTTCTGTCTGGTGTA	2.3979	Tumor	CRC
KUL01.B-CTAGAGTAGTCTTGCA	4.78749	Tumor	CRC
KUL01.B-CTCAGAAAGGACACCA	2.63906	Tumor	CRC
KUL01.B-CTCGAAACATGTTGAC	1.38629	Tumor	CRC
KUL01.B-CTCGAAATCATGTGGT	4.60517	Tumor	CRC
KUL01.B-CTCGGAGGTTACGGAG	4.00733	Tumor	CRC
KUL01.B-CTCGTACCAGGATCGA	0	Tumor	CRC
KUL01.B-CTCTAATTCGCCATAA	0	Tumor	CRC
KUL01.B-CTGTGCTGTCGAGTTT	5.47227	Tumor	CRC
KUL01.B-CTTGGCTCAGTATGCT	2.63906	Tumor	CRC
KUL01.B-GAAACTCAGCCCAGCT	4.36945	Tumor	CRC
KUL01.B-GAACGGAAGATGTCGG	4.79579	Tumor	CRC
KUL01.B-GAACGGAGTGTGACGA	1.09861	Tumor	CRC
KUL01.B-GAGTCCGTCTCGATGA	2.48491	Tumor	CRC
KUL01.B-GCACATAGTTCGCGAC	3.98898	Tumor	CRC
KUL01.B-GCAGTTAAGCTACCGC	2.83321	Tumor	CRC
KUL01.B-GCATGATGTGTGAATA	5.53339	Tumor	CRC
KUL01.B-GCATGATTCTTAACCT	4.14313	Tumor	CRC
KUL01.B-GCCTCTAAGTCTCAAC	5.50126	Tumor	CRC
KUL01.B-GCGCAACCACATCTTT	4.62497	Tumor	CRC
KUL01.B-GCGCGATGTCAATGTC	3.49651	Tumor	CRC
KUL01.B-GCTCTGTAGAAACCAT	2.48491	Tumor	CRC
KUL01.B-GGATGTTCAGAGTGTG	2.77259	Tumor	CRC
KUL01.B-GGATTACCATGTCTCC	1.38629	Tumor	CRC
KUL01.B-GGTGTTATCAGATAAG	2.56495	Tumor	CRC
KUL01.B-GTAACTGAGCGGATCA	2.56495	Tumor	CRC
KUL01.B-GTACGTATCTACTCAT	4.33073	Tumor	CRC
KUL01.B-GTAGGCCAGGTTCCTA	0	Tumor	CRC
KUL01.B-GTATCTTAGAAACCTA	5.64545	Tumor	CRC
KUL01.B-GTCGTAATCTAAGCCA	5.3799	Tumor	CRC
KUL01.B-GTGCAGCAGCTATGCT	3.49651	Tumor	CRC
KUL01.B-GTGCGGTGTCACTTCC	3.97029	Tumor	CRC
KUL01.B-GTGTTAGCACAAGCCC	4.90527	Tumor	CRC
KUL01.B-GTTTCTATCAATCTCT	5.24175	Tumor	CRC
KUL01.B-TAAACCGCACGGTTTA	3.80666	Tumor	CRC
KUL01.B-TAAACCGCAGCAGTTT	5.19296	Tumor	CRC
KUL01.B-TAAACCGGTGTTGGGA	3.43399	Tumor	CRC
KUL01.B-TACCTATTCCGTAGGC	5.98141	Tumor	CRC
KUL01.B-TACGGGCAGACAGAGA	5.28827	Tumor	CRC
KUL01.B-TACTTACAGCGCTTAT	7.09589	Tumor	CRC
KUL01.B-TACTTGTCATGGAATA	3.91202	Tumor	CRC
KUL01.B-TAGACCACAATGAAAC	3.13549	Tumor	CRC
KUL01.B-TAGAGCTCAGGTCCAC	5.04986	Tumor	CRC
KUL01.B-TAGTTGGTCATTGCGA	2.3979	Tumor	CRC
KUL01.B-TATCTCACACAAGTAA	1.38629	Tumor	CRC
KUL01.B-TATTACCTCAGTTCGA	5.29832	Tumor	CRC
KUL01.B-TCAATCTCATGTAGTC	4.15888	Tumor	CRC
KUL01.B-TCACAAGAGTTGAGTA	2.63906	Tumor	CRC
KUL01.B-TCACAAGGTTAAGATG	5.1358	Tumor	CRC
KUL01.B-TCACGAAAGAAGGACA	4.33073	Tumor	CRC
KUL01.B-TCAGATGCAAGGACTG	3.80666	Tumor	CRC
KUL01.B-TCATTACTCCGAATGT	3.4012	Tumor	CRC
KUL01.B-TCCCGATGTGGTCTCG	0	Tumor	CRC
KUL01.B-TCGCGAGTCGGTGTTA	3.4012	Tumor	CRC
KUL01.B-TCGGGACAGAAACCAT	5.05625	Tumor	CRC
KUL01.B-TCGTAGAGTAAGAGAG	4.83628	Tumor	CRC
KUL01.B-TCTTCGGAGAAGGACA	0	Tumor	CRC
KUL01.B-TGAAAGAAGCTTCGCG	4.66344	Tumor	CRC
KUL01.B-TGACGGCCACGGATAG	2.77259	Tumor	CRC
KUL01.B-TGAGCCGCACCTGGTG	2.56495	Tumor	CRC
KUL01.B-TGCTGCTTCCTATTCA	0	Tumor	CRC
KUL01.B-TGGACGCCACACATGT	1.09861	Tumor	CRC
KUL01.B-TGGACGCTCGGATGTT	4.12713	Tumor	CRC
KUL01.B-TGGCGCAGTCACCTAA	2.19722	Tumor	CRC
KUL01.B-TGGGCGTCATCCCACT	0	Tumor	CRC
KUL01.B-TGTGGTAAGGACAGAA	5.83481	Tumor	CRC
KUL01.B-TGTGTTTTCATGTGGT	5.98645	Tumor	CRC
KUL01.B-TTAGGCAGTGCATCTA	3.21888	Tumor	CRC
KUL01.B-TTATGCTTCATTCACT	1.79176	Tumor	CRC
KUL01.B-TTCTTAGTCACCCGAG	4.11087	Tumor	CRC
KUL01.B-TTGACTTAGTCCAGGA	5.45959	Tumor	CRC
KUL01.B-TTGACTTGTCGTGGCT	0.693147	Tumor	CRC
KUL01.B-TTGGAACCAAACGTGG	5.25227	Tumor	CRC
KUL19.B-AATCCAGAGAGTAAGG	0	Tumor	CRC
KUL19.B-CATCGGGCATAGACTC	4.96981	Tumor	CRC
KUL19.B-CGGACGTAGCGTTCCG	3.66356	Tumor	CRC
KUL19.B-CGTTCTGCACCCATGG	5.0876	Tumor	CRC
KUL19.B-CTGCCTATCTCGGACG	1.38629	Tumor	CRC
KUL19.B-GCAATCAGTTTGTGTG	4.91998	Tumor	CRC
KUL19.B-TGACTTTAGTAATCCC	3.95124	Tumor	CRC
KUL19.B-TGCCCTAGTCGGCATC	4.33073	Tumor	CRC
KUL21.B-AACCGCGGTACTCAAC	4.00733	Tumor	CRC
KUL21.B-AACTCAGGTGTGACGA	4.47734	Tumor	CRC
KUL21.B-AACTCTTTCAAGGTAA	3.17805	Tumor	CRC
KUL21.B-AAGACCTGTAGCGTCC	5.78074	Tumor	CRC
KUL21.B-AAGCCGCGTGTAATGA	4.99721	Tumor	CRC
KUL21.B-ACACCAACAGGACGTA	3.89182	Tumor	CRC
KUL21.B-ACACCAACATTTGCTT	4.66344	Tumor	CRC
KUL21.B-ACACCAAGTGAAATCA	1.79176	Tumor	CRC
KUL21.B-ACACCGGAGGTAGCTG	3.78419	Tumor	CRC
KUL21.B-ACAGCCGAGTCGCCGT	5.30827	Tumor	CRC
KUL21.B-ACGATACCAGGACGTA	2.48491	Tumor	CRC
KUL21.B-ACGATGTTCGCGCCAA	5.79301	Tumor	CRC
KUL21.B-ACTGAGTAGCGTGTCC	6.65673	Tumor	CRC
KUL21.B-AGATCTGTCGGCTTGG	4.69135	Tumor	CRC
KUL21.B-AGCAGCCTCATCGATG	4.7185	Tumor	CRC
KUL21.B-AGCAGCCTCATGCATG	4.81218	Tumor	CRC
KUL21.B-AGGCCGTCAATGGAAT	4.86753	Tumor	CRC
KUL21.B-ATAACGCGTCTTCGTC	4.69135	Tumor	CRC
KUL21.B-ATGGGAGTCCTGTACC	3.2581	Tumor	CRC
KUL21.B-ATTCTACAGTACACCT	2.19722	Tumor	CRC
KUL21.B-ATTCTACCAAGGTTCT	1.79176	Tumor	CRC
KUL21.B-CACACCTAGTGGAGAA	4.99043	Tumor	CRC
KUL21.B-CACCTTGAGCAATATG	5.45532	Tumor	CRC
KUL21.B-CAGCAGCCACATTCGA	5.71703	Tumor	CRC
KUL21.B-CAGCCGAAGAAGGCCT	5.99645	Tumor	CRC
KUL21.B-CAGTCCTAGAGTGACC	0.693147	Tumor	CRC
KUL21.B-CATGCCTCACGGATAG	0	Tumor	CRC
KUL21.B-CATGCCTTCAAACGGG	3.49651	Tumor	CRC
KUL21.B-CCAATCCAGGCTATCT	5.94542	Tumor	CRC
KUL21.B-CCGGGATCATGCTAGT	1.79176	Tumor	CRC
KUL21.B-CCTAAAGCATAGGATA	0	Tumor	CRC
KUL21.B-CCTTCGAAGCCATCGC	5.64191	Tumor	CRC
KUL21.B-CGATGGCAGGATGTAT	5.96358	Tumor	CRC
KUL21.B-CGATGTACATGTCTCC	2.48491	Tumor	CRC
KUL21.B-CGGAGTCTCCGAGCCA	3.58352	Tumor	CRC
KUL21.B-CGTCCATAGTCCATAC	5.50533	Tumor	CRC
KUL21.B-CTACCCATCGTCGTTC	5.89715	Tumor	CRC
KUL21.B-CTCACACGTCCCGACA	5.20401	Tumor	CRC
KUL21.B-CTCCTAGTCTTGGGTA	3.82864	Tumor	CRC
KUL21.B-CTGTTTAGTAAATACG	1.09861	Tumor	CRC
KUL21.B-CTTACCGTCTTATCTG	1.79176	Tumor	CRC
KUL21.B-CTTCTCTCAATAGCGG	4.98361	Tumor	CRC
KUL21.B-CTTCTCTCATAGGATA	0.693147	Tumor	CRC
KUL21.B-CTTTGCGAGTTGAGTA	0.693147	Tumor	CRC
KUL21.B-GAATAAGTCGGTCTAA	5.42053	Tumor	CRC
KUL21.B-GACACGCAGCGTGAGT	0	Tumor	CRC
KUL21.B-GACACGCGTTGTCTTT	4.02535	Tumor	CRC
KUL21.B-GACGGCTAGGCTCAGA	6.09807	Tumor	CRC
KUL21.B-GACTGCGCAAGCGTAG	4.47734	Tumor	CRC
KUL21.B-GACTGCGTCCATGCTC	3.80666	Tumor	CRC
KUL21.B-GATCGATGTTACGTCA	2.3979	Tumor	CRC
KUL21.B-GATCTAGCACGCATCG	1.94591	Tumor	CRC
KUL21.B-GCAATCACAGAGCCAA	4.63473	Tumor	CRC
KUL21.B-GCCTCTATCGGAAATA	4.62497	Tumor	CRC
KUL21.B-GCGAGAAGTGCTTCTC	0	Tumor	CRC
KUL21.B-GCGGGTTAGGAACTGC	5.04986	Tumor	CRC
KUL21.B-GGACAAGGTGATGATA	5.22036	Tumor	CRC
KUL21.B-GGCTCGAGTAGAGGAA	5.26786	Tumor	CRC
KUL21.B-GGTGTTAGTTGTACAC	3.21888	Tumor	CRC
KUL21.B-GTAACTGGTGTGACCC	3.04452	Tumor	CRC
KUL21.B-GTCTTCGAGATGTCGG	0	Tumor	CRC
KUL21.B-GTGGGTCCAAGTTAAG	4.40672	Tumor	CRC
KUL21.B-GTTCATTAGTGCGATG	5.39363	Tumor	CRC
KUL21.B-GTTCATTCAGAGTGTG	5.53339	Tumor	CRC
KUL21.B-GTTCATTCATGCTAGT	0	Tumor	CRC
KUL21.B-GTTCTCGGTCTCATCC	3.78419	Tumor	CRC
KUL21.B-TAAGAGATCTCACATT	4.21951	Tumor	CRC
KUL21.B-TACCTTAGTAGCTCCG	2.77259	Tumor	CRC
KUL21.B-TACGGTAGTGAGGGTT	3.43399	Tumor	CRC
KUL21.B-TACTCATTCCAGATCA	1.38629	Tumor	CRC
KUL21.B-TATTACCGTCGCATAT	5.05625	Tumor	CRC
KUL21.B-TCAACGACACTACAGT	3.78419	Tumor	CRC
KUL21.B-TCACGAAGTTGGGACA	5.82895	Tumor	CRC
KUL21.B-TCGAGGCGTCTGGTCG	0	Tumor	CRC
KUL21.B-TCGCGTTGTCCGAAGA	4.79579	Tumor	CRC
KUL21.B-TCGGGACAGGAGCGTT	4.89035	Tumor	CRC
KUL21.B-TCGGGACCAGATGAGC	4.52179	Tumor	CRC
KUL21.B-TCTGAGAGTGCCTGCA	4.96981	Tumor	CRC
KUL21.B-TGAGCATCAGGTCCAC	0	Tumor	CRC
KUL21.B-TGCACCTGTCTGCAAT	2.89037	Tumor	CRC
KUL21.B-TGGCGCAAGTGGCACA	0.693147	Tumor	CRC
KUL21.B-TGGGAAGCATTCTCAT	6.2519	Tumor	CRC
KUL21.B-TGGGCGTAGACACGAC	0.693147	Tumor	CRC
KUL21.B-TGGTTAGCACAAGTAA	5.74939	Tumor	CRC
KUL21.B-TTCGAAGGTTTGACTG	4.51086	Tumor	CRC
KUL21.B-TTGCGTCCATCTCCCA	3.04452	Tumor	CRC
KUL21.B-TTGGAACTCTTAGAGC	0	Tumor	CRC
KUL21.B-TTTGTCAGTAAACCTC	2.3979	Tumor	CRC
KUL28.B-CGGACGTAGGCATGGT	4.14313	Tumor	CRC
KUL28.B-GCTTGAATCAAACGGG	4.95583	Tumor	CRC
KUL28.B-TGGTTCCCAATCACAC	2.30259	Tumor	CRC
KUL30.B-AAAGCAAAGTATTGGA	4.23411	Tumor	CRC
KUL30.B-ACTGAACGTTCAGCGC	1.94591	Tumor	CRC
KUL30.B-ACTTTCAGTTCCAACA	4.38203	Tumor	CRC
KUL30.B-AGAGCGATCACGCATA	1.94591	Tumor	CRC
KUL30.B-CATATGGGTGATAAGT	3.58352	Tumor	CRC
KUL30.B-CTCATTAAGGTGATTA	6.37673	Tumor	CRC
KUL30.B-GTGAAGGGTGTTCTTT	3.89182	Tumor	CRC
KUL30.B-TACCTATTCACAATGC	1.79176	Tumor	CRC
KUL30.B-TACCTTAGTATCAGTC	5.36129	Tumor	CRC
KUL30.B-TAGCCGGTCAGTCAGT	2.63906	Tumor	CRC
KUL30.B-TCACAAGGTCCTAGCG	0.693147	Tumor	CRC
KUL30.B-TTTGTCAAGCAGCGTA	0	Tumor	CRC
KUL31.B-ACGCAGCAGGCAGTCA	3.13549	Tumor	CRC
KUL31.B-AGCTCCTGTACCTACA	1.60944	Tumor	CRC
KUL31.B-ATCATGGAGTACGCGA	0	Tumor	CRC
KUL31.B-CGCGGTAAGATCTGAA	0.693147	Tumor	CRC
KUL31.B-CGGTTAAGTACCCAAT	0.693147	Tumor	CRC
KUL31.B-GAACGGACAATCGGTT	0.693147	Tumor	CRC
KUL31.B-GAATAAGGTGTGGCTC	2.07944	Tumor	CRC
KUL31.B-TACGGATAGCCAGTAG	0	Tumor	CRC
KUL31.B-TAGTGGTTCGTGGGAA	3.8712	Tumor	CRC
KUL01.N-AAACCTGAGAAACCTA	0	Normal	CRC
KUL01.N-AAACCTGAGGGATGGG	0	Normal	CRC
KUL01.N-AAATGCCAGCTCCTTC	0	Normal	CRC
KUL01.N-AACACGTAGAGGACGG	0	Normal	CRC
KUL01.N-AACCGCGAGTACGATA	0	Normal	CRC
KUL01.N-AACGTTGGTTTACTCT	0	Normal	CRC
KUL01.N-AAGACCTAGAGTACAT	0	Normal	CRC
KUL01.N-AAGACCTGTCAACATC	0	Normal	CRC
KUL01.N-AAGCCGCGTCGCATAT	0	Normal	CRC
KUL01.N-AAGGTTCAGACGCACA	0	Normal	CRC
KUL01.N-AATCGGTTCAACCAAC	0	Normal	CRC
KUL01.N-ACACCGGAGAGTACAT	0	Normal	CRC
KUL01.N-ACAGCCGCATCACGTA	0	Normal	CRC
KUL01.N-ACAGCCGTCGACGGAA	0	Normal	CRC
KUL01.N-ACAGCTACATCGTCGG	0	Normal	CRC
KUL01.N-ACATACGAGGCAGTCA	0	Normal	CRC
KUL01.N-ACATACGCATCTGGTA	0	Normal	CRC
KUL01.N-ACATCAGAGAGGTACC	0	Normal	CRC
KUL01.N-ACATGGTGTCGAGTTT	0	Normal	CRC
KUL01.N-ACCGTAACAAAGCGGT	0	Normal	CRC
KUL01.N-ACCGTAATCAGAGGTG	0	Normal	CRC
KUL01.N-ACGAGGAAGACAGACC	0	Normal	CRC
KUL01.N-ACGATACAGATATACG	0	Normal	CRC
KUL01.N-ACGATACCAGGGATTG	0	Normal	CRC
KUL01.N-ACGATACTCCGTTGTC	0	Normal	CRC
KUL01.N-ACGGGCTAGATATGCA	0	Normal	CRC
KUL01.N-ACGGGCTTCGGAGGTA	0	Normal	CRC
KUL01.N-ACGGGTCAGGACGAAA	0	Normal	CRC
KUL01.N-ACTATCTGTAAAGGAG	0	Normal	CRC
KUL01.N-ACTGAACAGAATGTTG	0	Normal	CRC
KUL01.N-ACTGATGGTCATATCG	0	Normal	CRC
KUL01.N-ACTTACTCACTGTCGG	0	Normal	CRC
KUL01.N-ACTTTCATCACAACGT	0	Normal	CRC
KUL01.N-ACTTTCATCAGGTAAA	0	Normal	CRC
KUL01.N-AGACGTTAGCGTCAAG	0	Normal	CRC
KUL01.N-AGAGCTTAGGTGCTAG	0	Normal	CRC
KUL01.N-AGAGTGGCATCGATTG	0	Normal	CRC
KUL01.N-AGCAGCCTCACGACTA	0	Normal	CRC
KUL01.N-AGCATACCACCTTGTC	0	Normal	CRC
KUL01.N-AGCGTCGCATGAACCT	0	Normal	CRC
KUL01.N-AGCTCCTAGCACGCCT	0	Normal	CRC
KUL01.N-AGCTCCTTCATTATCC	0	Normal	CRC
KUL01.N-AGCTTGAAGAGAGCTC	0	Normal	CRC
KUL01.N-AGGCCACGTCCAGTTA	0	Normal	CRC
KUL01.N-AGGCCGTGTCCGAAGA	0	Normal	CRC
KUL01.N-AGTGAGGGTCTGCGGT	0	Normal	CRC
KUL01.N-ATAAGAGGTTACTGAC	0	Normal	CRC
KUL01.N-ATAGACCAGGTAAACT	0.693147	Normal	CRC
KUL01.N-ATCATGGCACACTGCG	0	Normal	CRC
KUL01.N-ATCATGGCATCCTTGC	0	Normal	CRC
KUL01.N-ATGGGAGAGAGGTAGA	0	Normal	CRC
KUL01.N-ATGGGAGTCCGTCAAA	0	Normal	CRC
KUL01.N-ATTACTCCAGCTTAAC	0	Normal	CRC
KUL01.N-ATTCTACAGAGCTATA	0	Normal	CRC
KUL01.N-CAACCAATCGGATGGA	0	Normal	CRC
KUL01.N-CAACCTCAGGTGCACA	0	Normal	CRC
KUL01.N-CAACTAGCAGTTCCCT	0	Normal	CRC
KUL01.N-CAACTAGGTACATCCA	0	Normal	CRC
KUL01.N-CAACTAGGTCGCTTCT	0	Normal	CRC
KUL01.N-CAACTAGTCGACGGAA	0	Normal	CRC
KUL01.N-CAAGAAAAGTGTTAGA	0	Normal	CRC
KUL01.N-CAAGAAACAGGAATCG	0	Normal	CRC
KUL01.N-CAAGATCAGGATGTAT	0	Normal	CRC
KUL01.N-CACACAAAGTCAATAG	0	Normal	CRC
KUL01.N-CACAGTAAGCTGCCCA	0	Normal	CRC
KUL01.N-CACATTTTCGATGAGG	0	Normal	CRC
KUL01.N-CACCACTTCGGCTACG	0	Normal	CRC
KUL01.N-CAGAATCCATCGACGC	0	Normal	CRC
KUL01.N-CAGAATCCATTTGCCC	0	Normal	CRC
KUL01.N-CAGAATCTCACCCGAG	0	Normal	CRC
KUL01.N-CAGAATCTCACCGGGT	0	Normal	CRC
KUL01.N-CAGAATCTCATGTCTT	0	Normal	CRC
KUL01.N-CAGAGAGAGTGAACAT	0	Normal	CRC
KUL01.N-CAGCAGCAGTTTGCGT	0	Normal	CRC
KUL01.N-CAGCCGAAGGAACTGC	0	Normal	CRC
KUL01.N-CAGCGACTCTTCTGGC	0	Normal	CRC
KUL01.N-CATCAGAGTAAGCACG	0	Normal	CRC
KUL01.N-CATCAGAGTCTAGTCA	0	Normal	CRC
KUL01.N-CATCAGAGTCTTCGTC	0	Normal	CRC
KUL01.N-CATCGGGGTTCGTGAT	0	Normal	CRC
KUL01.N-CATCGGGTCAGCAACT	0	Normal	CRC
KUL01.N-CATGCCTGTTCGAATC	0	Normal	CRC
KUL01.N-CATTATCCAAGCTGGA	0	Normal	CRC
KUL01.N-CCAATCCCACATGACT	0	Normal	CRC
KUL01.N-CCAATCCGTTGTCTTT	0	Normal	CRC
KUL01.N-CCACGGACAAGTTAAG	0	Normal	CRC
KUL01.N-CCACGGAGTCCTAGCG	0	Normal	CRC
KUL01.N-CCAGCGAAGTGAAGTT	0	Normal	CRC
KUL01.N-CCAGCGAGTAACGTTC	0	Normal	CRC
KUL01.N-CCCAATCTCCTCAACC	0	Normal	CRC
KUL01.N-CCGGGATCAAGGACTG	0	Normal	CRC
KUL01.N-CCGGGATTCACAATGC	0	Normal	CRC
KUL01.N-CCGTTCATCCCTGACT	0	Normal	CRC
KUL01.N-CCTAAAGCAGCGATCC	0	Normal	CRC
KUL01.N-CCTAAAGGTAAATGAC	0	Normal	CRC
KUL01.N-CCTACACTCAGCATGT	0	Normal	CRC
KUL01.N-CCTAGCTCAGCTGTTA	0	Normal	CRC
KUL01.N-CCTTACGCAAGCCCAC	0	Normal	CRC
KUL01.N-CCTTCGACATGCAACT	0	Normal	CRC
KUL01.N-CCTTTCTGTGTGACCC	0	Normal	CRC
KUL01.N-CGAGAAGCAACACCCG	0	Normal	CRC
KUL01.N-CGAGCACAGTTCGCGC	0	Normal	CRC
KUL01.N-CGAGCCAAGATCTGCT	0	Normal	CRC
KUL01.N-CGATCGGAGAGGTAGA	0	Normal	CRC
KUL01.N-CGCGGTAAGCTCCTTC	0	Normal	CRC
KUL01.N-CGCGGTAAGTCAATAG	0	Normal	CRC
KUL01.N-CGCGTTTAGAGCCTAG	0	Normal	CRC
KUL01.N-CGCTTCAGTCCAAGTT	0	Normal	CRC
KUL01.N-CGGACGTCACGGTAAG	4.02535	Normal	CRC
KUL01.N-CGGAGCTAGTGTACGG	0	Normal	CRC
KUL01.N-CGGAGTCAGTGTGGCA	0	Normal	CRC
KUL01.N-CGGAGTCTCTAACCGA	0	Normal	CRC
KUL01.N-CGGGTCAAGGTGTGGT	0	Normal	CRC
KUL01.N-CGTAGCGTCCGTCAAA	0	Normal	CRC
KUL01.N-CGTAGGCGTACGCTGC	0	Normal	CRC
KUL01.N-CGTCACTGTCAGAAGC	0	Normal	CRC
KUL01.N-CGTCAGGCAACACCTA	0	Normal	CRC
KUL01.N-CGTCCATGTTCACGGC	0	Normal	CRC
KUL01.N-CGTCCATGTTCGAATC	0	Normal	CRC
KUL01.N-CGTCTACCAAAGTCAA	0	Normal	CRC
KUL01.N-CGTTCTGCATGAACCT	0	Normal	CRC
KUL01.N-CGTTCTGGTCTTTCAT	0	Normal	CRC
KUL01.N-CGTTCTGTCTTTAGGG	0	Normal	CRC
KUL01.N-CTAAGACGTTCACCTC	0	Normal	CRC
KUL01.N-CTAATGGAGGCCGAAT	0	Normal	CRC
KUL01.N-CTAATGGTCATGGTCA	0	Normal	CRC
KUL01.N-CTAATGGTCCATGAAC	0	Normal	CRC
KUL01.N-CTACATTGTGGGTATG	0	Normal	CRC
KUL01.N-CTAGAGTAGTGATCGG	0	Normal	CRC
KUL01.N-CTAGTGAAGGACTGGT	0	Normal	CRC
KUL01.N-CTCACACGTCATGCCG	0	Normal	CRC
KUL01.N-CTCGAGGTCACGCGGT	0	Normal	CRC
KUL01.N-CTCGAGGTCAGTTAGC	0	Normal	CRC
KUL01.N-CTCGGAGAGTGGGCTA	0	Normal	CRC
KUL01.N-CTCGGGAAGCAGATCG	0.693147	Normal	CRC
KUL01.N-CTCGTACTCGGTCTAA	0	Normal	CRC
KUL01.N-CTCTGGTGTTATGCGT	0	Normal	CRC
KUL01.N-CTGAAACAGAGCTTCT	0	Normal	CRC
KUL01.N-CTGATAGAGTGGAGTC	0	Normal	CRC
KUL01.N-CTGCCTAGTCAGATAA	0	Normal	CRC
KUL01.N-CTGCTGTTCCACGACG	0	Normal	CRC
KUL01.N-CTGTGCTAGCGATTCT	0	Normal	CRC
KUL01.N-CTGTGCTAGTCCATAC	0	Normal	CRC
KUL01.N-CTGTGCTCAACACGCC	0	Normal	CRC
KUL01.N-CTGTTTACAGCTCGAC	0	Normal	CRC
KUL01.N-CTTAACTCACATGACT	0	Normal	CRC
KUL01.N-CTTGGCTCATGACGGA	0	Normal	CRC
KUL01.N-GAAATGACATGACGGA	0	Normal	CRC
KUL01.N-GAACCTAGTTGGACCC	0	Normal	CRC
KUL01.N-GAACGGACACAGTCGC	0	Normal	CRC
KUL01.N-GAACGGAGTCCCGACA	0	Normal	CRC
KUL01.N-GACCAATCAATGGATA	0	Normal	CRC
KUL01.N-GACGGCTCAAGTTCTG	0	Normal	CRC
KUL01.N-GACGTGCCAGCCTGTG	0	Normal	CRC
KUL01.N-GACGTTATCAAGGTAA	0	Normal	CRC
KUL01.N-GAGGTGAAGGAGTAGA	0	Normal	CRC
KUL01.N-GAGTCCGTCTGCAAGT	0	Normal	CRC
KUL01.N-GATCAGTAGGACGAAA	0	Normal	CRC
KUL01.N-GATCAGTGTAGCTGCC	0	Normal	CRC
KUL01.N-GATCGCGGTAAGTGTA	0	Normal	CRC
KUL01.N-GATCGCGGTATCAGTC	0	Normal	CRC
KUL01.N-GATGAAAAGAACTGTA	0	Normal	CRC
KUL01.N-GATGAAATCATCATTC	0	Normal	CRC
KUL01.N-GCACATAAGGCAATTA	0	Normal	CRC
KUL01.N-GCACTCTAGGTAAACT	0	Normal	CRC
KUL01.N-GCATACATCTGGCGAC	0	Normal	CRC
KUL01.N-GCATGATGTTGTGGCC	0	Normal	CRC
KUL01.N-GCATGCGAGCAGCCTC	0	Normal	CRC
KUL01.N-GCATGCGTCATCGCTC	0	Normal	CRC
KUL01.N-GCGAGAACATCAGTAC	0	Normal	CRC
KUL01.N-GCGCAACGTCTTGTCC	0	Normal	CRC
KUL01.N-GCGCAACTCGATGAGG	0	Normal	CRC
KUL01.N-GCGCAACTCGCCAGCA	0	Normal	CRC
KUL01.N-GCGCAGTTCAACACTG	0	Normal	CRC
KUL01.N-GCGCGATAGCCTCGTG	0	Normal	CRC
KUL01.N-GCGCGATTCCCTGACT	0	Normal	CRC
KUL01.N-GCGGGTTAGTTAGGTA	0	Normal	CRC
KUL01.N-GCTCTGTCATGACGGA	0	Normal	CRC
KUL01.N-GCTGCAGCATCCAACA	0	Normal	CRC
KUL01.N-GCTTCCACAATCAGAA	0	Normal	CRC
KUL01.N-GCTTCCAGTAAGTAGT	0	Normal	CRC
KUL01.N-GGAACTTTCTTTAGTC	0	Normal	CRC
KUL01.N-GGAATAACACTCAGGC	0	Normal	CRC
KUL01.N-GGAATAACAGTAGAGC	0	Normal	CRC
KUL01.N-GGACAAGAGGCGCTCT	0	Normal	CRC
KUL01.N-GGACAAGGTTGTCTTT	0	Normal	CRC
KUL01.N-GGACAGAGTTAGGGTG	0	Normal	CRC
KUL01.N-GGACGTCAGTCAAGGC	0	Normal	CRC
KUL01.N-GGAGCAAGTCCGTCAG	0	Normal	CRC
KUL01.N-GGCCGATAGTCCATAC	0	Normal	CRC
KUL01.N-GGCTGGTTCTTAACCT	0	Normal	CRC
KUL01.N-GGGAATGGTAAGGGAA	0	Normal	CRC
KUL01.N-GGGTCTGAGTCTTGCA	0	Normal	CRC
KUL01.N-GGGTTGCAGAGCTATA	0	Normal	CRC
KUL01.N-GGTATTGTCGTAGATC	0	Normal	CRC
KUL01.N-GGTGCGTGTCTCGTTC	0	Normal	CRC
KUL01.N-GTAACTGAGGCATGGT	0	Normal	CRC
KUL01.N-GTAACTGCACGTAAGG	2.3979	Normal	CRC
KUL01.N-GTAACTGTCTGGTGTA	0	Normal	CRC
KUL01.N-GTACTCCTCAAGGCTT	0.693147	Normal	CRC
KUL01.N-GTAGTCATCGCCTGTT	0	Normal	CRC
KUL01.N-GTATCTTCACATTCGA	0	Normal	CRC
KUL01.N-GTCAAGTAGGTCGGAT	0	Normal	CRC
KUL01.N-GTCACGGCACAGGAGT	0	Normal	CRC
KUL01.N-GTCATTTGTATTAGCC	0	Normal	CRC
KUL01.N-GTGCATAAGGATGGTC	0	Normal	CRC
KUL01.N-GTGGGTCCACAGCCCA	0	Normal	CRC
KUL01.N-GTGGGTCGTCAAACTC	0	Normal	CRC
KUL01.N-GTGTTAGTCTACCTGC	0	Normal	CRC
KUL01.N-GTTAAGCGTTCATGGT	0	Normal	CRC
KUL01.N-GTTACAGCAAGGGTCA	0	Normal	CRC
KUL01.N-GTTCGGGCATCCGTGG	0	Normal	CRC
KUL01.N-GTTCTCGCAACAACCT	0	Normal	CRC
KUL01.N-TAAGAGAAGCTGATAA	0	Normal	CRC
KUL01.N-TAAGAGAGTGCACCAC	0	Normal	CRC
KUL01.N-TAAGCGTCAACAACCT	0	Normal	CRC
KUL01.N-TAAGTGCCATCGGGTC	0	Normal	CRC
KUL01.N-TACAGTGGTTCGGGCT	0	Normal	CRC
KUL01.N-TACCTTACAGCCTGTG	0	Normal	CRC
KUL01.N-TACGGATAGAGGGCTT	0	Normal	CRC
KUL01.N-TACGGTAAGCGATAGC	0	Normal	CRC
KUL01.N-TACGGTATCGGGAGTA	0	Normal	CRC
KUL01.N-TACTCGCAGGAGTACC	0	Normal	CRC
KUL01.N-TACTCGCTCAACACTG	0	Normal	CRC
KUL01.N-TACTTACCACATCTTT	0	Normal	CRC
KUL01.N-TACTTGTCATATACGC	0	Normal	CRC
KUL01.N-TAGCCGGCATCTATGG	0	Normal	CRC
KUL01.N-TAGGCATCACTGTTAG	0	Normal	CRC
KUL01.N-TAGGCATGTAAACCTC	0	Normal	CRC
KUL01.N-TAGGCATTCGGTTCGG	0	Normal	CRC
KUL01.N-TATCTCAGTTTCGCTC	0	Normal	CRC
KUL01.N-TATGCCCAGGAGTTGC	1.38629	Normal	CRC
KUL01.N-TATGCCCGTAAGTGGC	0	Normal	CRC
KUL01.N-TCAATCTGTAGAAAGG	0	Normal	CRC
KUL01.N-TCAGGTAGTTTAGGAA	0	Normal	CRC
KUL01.N-TCATTACAGCAAATCA	0	Normal	CRC
KUL01.N-TCATTACGTGATGCCC	0	Normal	CRC
KUL01.N-TCATTACTCTGGTGTA	0	Normal	CRC
KUL01.N-TCATTTGCACTAGTAC	0	Normal	CRC
KUL01.N-TCCCGATTCCATTCTA	0	Normal	CRC
KUL01.N-TCGAGGCCATCACCCT	0	Normal	CRC
KUL01.N-TCGCGAGCAGACGTAG	0	Normal	CRC
KUL01.N-TCGCGTTGTGGTCTCG	0	Normal	CRC
KUL01.N-TCGCGTTGTTCCCGAG	0	Normal	CRC
KUL01.N-TCGTACCAGCCAGTAG	0	Normal	CRC
KUL01.N-TCGTACCCACCTGGTG	0	Normal	CRC
KUL01.N-TCGTAGAAGACTAGAT	0	Normal	CRC
KUL01.N-TCTGGAATCCGATATG	0	Normal	CRC
KUL01.N-TCTGGAATCTTGTATC	0	Normal	CRC
KUL01.N-TCTTCGGCACGGTGTC	0	Normal	CRC
KUL01.N-TCTTCGGTCCGTAGTA	0	Normal	CRC
KUL01.N-TGACAACAGGACGAAA	0	Normal	CRC
KUL01.N-TGACAACGTTTAAGCC	0	Normal	CRC
KUL01.N-TGACGGCCAACGCACC	0	Normal	CRC
KUL01.N-TGACGGCGTTCACGGC	0	Normal	CRC
KUL01.N-TGAGCATAGCAGGTCA	0	Normal	CRC
KUL01.N-TGCCAAACATGAGCGA	0	Normal	CRC
KUL01.N-TGCGTGGTCCAAGTAC	0	Normal	CRC
KUL01.N-TGCTACCAGATGCCAG	0	Normal	CRC
KUL01.N-TGCTACCTCGGCATCG	0	Normal	CRC
KUL01.N-TGCTGCTCACGCGAAA	0	Normal	CRC
KUL01.N-TGGCCAGTCAGCGATT	0	Normal	CRC
KUL01.N-TGTATTCCACGAGAGT	0	Normal	CRC
KUL01.N-TGTGGTACACTGTTAG	0	Normal	CRC
KUL01.N-TTAGGACGTGCAACGA	0	Normal	CRC
KUL01.N-TTATGCTGTAGTGAAT	0	Normal	CRC
KUL01.N-TTCCCAGAGTTAACGA	0	Normal	CRC
KUL01.N-TTCCCAGGTCCAGTTA	0	Normal	CRC
KUL01.N-TTCCCAGTCTCTGTCG	0	Normal	CRC
KUL01.N-TTCGGTCAGAAGGTGA	0	Normal	CRC
KUL01.N-TTGAACGAGCGCTCCA	0	Normal	CRC
KUL01.N-TTGACTTCACATAACC	0	Normal	CRC
KUL01.N-TTGACTTGTCGGCTCA	0	Normal	CRC
KUL01.N-TTGCGTCTCTCGATGA	0	Normal	CRC
KUL01.N-TTGGAACCATAACCTG	0.693147	Normal	CRC
KUL01.N-TTGGCAAAGGCTAGAC	0	Normal	CRC
KUL01.N-TTGGCAAGTGTGGTTT	0	Normal	CRC
KUL01.N-TTGTAGGGTGGAAAGA	0	Normal	CRC
KUL01.N-TTTATGCCATCGGAAG	0.693147	Normal	CRC
KUL19.N-AAAGATGAGTTCGCGC	0	Normal	CRC
KUL19.N-AACACGTAGCTACCTA	0	Normal	CRC
KUL19.N-AACGTTGGTGGTGTAG	0	Normal	CRC
KUL19.N-AACTCTTGTCTCCCTA	0	Normal	CRC
KUL19.N-AAGCCGCTCCTGCAGG	0	Normal	CRC
KUL19.N-ACACCCTCACCAACCG	0	Normal	CRC
KUL19.N-ACACTGAGTGTTTGTG	0	Normal	CRC
KUL19.N-ACAGCTAGTAAAGGAG	0	Normal	CRC
KUL19.N-ACCAGTAGTAAACACA	0	Normal	CRC
KUL19.N-ACCTTTAGTATATGAG	0	Normal	CRC
KUL19.N-ACGATGTGTTGCGTTA	0	Normal	CRC
KUL19.N-ACGCAGCCAGAAGCAC	0	Normal	CRC
KUL19.N-ACGCCAGCAAGACACG	0	Normal	CRC
KUL19.N-ACGCCGATCAGCTCTC	0	Normal	CRC
KUL19.N-ACGCCGATCGTATCAG	0	Normal	CRC
KUL19.N-ACGGAGAAGGCAATTA	0	Normal	CRC
KUL19.N-ACGGAGACATACGCCG	0	Normal	CRC
KUL19.N-ACGGGTCCATGCAATC	0	Normal	CRC
KUL19.N-ACGTCAACACGACGAA	0	Normal	CRC
KUL19.N-ACTGAGTCAATACGCT	0	Normal	CRC
KUL19.N-ACTGAGTGTCCAACTA	0	Normal	CRC
KUL19.N-ACTGTCCAGTGAATTG	0	Normal	CRC
KUL19.N-AGATCTGCAATGGATA	0	Normal	CRC
KUL19.N-AGATTGCCATTCTTAC	0	Normal	CRC
KUL19.N-AGCAGCCAGCGTTCCG	0	Normal	CRC
KUL19.N-AGCGTATAGAGGTTAT	0	Normal	CRC
KUL19.N-AGCGTATCACGGTAAG	0	Normal	CRC
KUL19.N-AGCTCCTGTCTGCGGT	0	Normal	CRC
KUL19.N-AGCTTGACAAGCCGTC	0	Normal	CRC
KUL19.N-AGGCCACGTTATGCGT	0	Normal	CRC
KUL19.N-AGGGAGTCAGTCACTA	0	Normal	CRC
KUL19.N-AGGTCCGTCAGAGCTT	0	Normal	CRC
KUL19.N-AGTCTTTTCGTTGACA	0	Normal	CRC
KUL19.N-AGTGTCAAGCAAATCA	0	Normal	CRC
KUL19.N-AGTGTCATCTTGGGTA	0	Normal	CRC
KUL19.N-AGTTGGTGTTACGCGC	0	Normal	CRC
KUL19.N-ATAACGCCAAAGTCAA	0	Normal	CRC
KUL19.N-ATAAGAGAGATGGCGT	0	Normal	CRC
KUL19.N-ATCATCTAGTGGAGTC	0	Normal	CRC
KUL19.N-ATCCGAAGTGTAAGTA	0	Normal	CRC
KUL19.N-ATCTGCCGTGATGTCT	0	Normal	CRC
KUL19.N-ATGAGGGTCCTAGAAC	0	Normal	CRC
KUL19.N-ATGCGATTCCGCGTTT	0	Normal	CRC
KUL19.N-ATGGGAGGTCGATTGT	0	Normal	CRC
KUL19.N-ATGGGAGGTGAACCTT	0	Normal	CRC
KUL19.N-ATTACTCTCTGCTGTC	0	Normal	CRC
KUL19.N-ATTCTACAGTGGTAGC	0	Normal	CRC
KUL19.N-ATTGGACGTCCAACTA	0	Normal	CRC
KUL19.N-ATTGGTGCATCGACGC	0	Normal	CRC
KUL19.N-ATTGGTGGTGTTCTTT	0	Normal	CRC
KUL19.N-CAACTAGGTGACGCCT	0	Normal	CRC
KUL19.N-CAACTAGGTTCGTGAT	0	Normal	CRC
KUL19.N-CAAGATCCAGGACGTA	0	Normal	CRC
KUL19.N-CAAGGCCGTTCGAATC	0	Normal	CRC
KUL19.N-CACAAACAGGTGCAAC	0	Normal	CRC
KUL19.N-CACACTCGTAGCTTGT	0	Normal	CRC
KUL19.N-CACCTTGCAAATTGCC	0	Normal	CRC
KUL19.N-CAGATCAGTCCGCTGA	0	Normal	CRC
KUL19.N-CAGCATACAAAGGAAG	0	Normal	CRC
KUL19.N-CAGCATAGTCTGCGGT	0	Normal	CRC
KUL19.N-CAGCCGACACACCGAC	0	Normal	CRC
KUL19.N-CAGCCGATCACAGGCC	0	Normal	CRC
KUL19.N-CAGCTAAAGTCCGTAT	0	Normal	CRC
KUL19.N-CAGGTGCGTTTGGGCC	0	Normal	CRC
KUL19.N-CAGTCCTGTTACGTCA	0	Normal	CRC
KUL19.N-CATCAGAAGTCGTTTG	0	Normal	CRC
KUL19.N-CATGGCGCAATAAGCA	0	Normal	CRC
KUL19.N-CCACTACAGGAGTAGA	0	Normal	CRC
KUL19.N-CCACTACGTGCTTCTC	0	Normal	CRC
KUL19.N-CCATGTCAGTCTCCTC	0	Normal	CRC
KUL19.N-CCATTCGTCTGTGCAA	0	Normal	CRC
KUL19.N-CCCAGTTGTTCCTCCA	0	Normal	CRC
KUL19.N-CCGGTAGCATGGTAGG	0	Normal	CRC
KUL19.N-CCGTACTGTTCGGCAC	0	Normal	CRC
KUL19.N-CCTAAAGGTCTTGATG	1.09861	Normal	CRC
KUL19.N-CCTACACTCAGCTCTC	0	Normal	CRC
KUL19.N-CCTACCAGTGCCTGCA	0	Normal	CRC
KUL19.N-CCTAGCTTCGCAAGCC	0	Normal	CRC
KUL19.N-CCTATTAGTCAGGACA	0	Normal	CRC
KUL19.N-CCTCAGTCAGTGGGAT	0	Normal	CRC
KUL19.N-CCTCAGTCATCCTAGA	0	Normal	CRC
KUL19.N-CCTTCCCGTCTGATCA	0	Normal	CRC
KUL19.N-CCTTTCTGTTACGCGC	0	Normal	CRC
KUL19.N-CGACCTTCACGTGAGA	0	Normal	CRC
KUL19.N-CGAGAAGGTTATGTGC	0	Normal	CRC
KUL19.N-CGATGGCAGTGCGTGA	0	Normal	CRC
KUL19.N-CGATGTAGTACGCTGC	0	Normal	CRC
KUL19.N-CGCTATCCACAGGAGT	0	Normal	CRC
KUL19.N-CGGACACCAGCTGCAC	0	Normal	CRC
KUL19.N-CGGACGTAGTGCCATT	0	Normal	CRC
KUL19.N-CGGACGTGTTCGGCAC	0	Normal	CRC
KUL19.N-CGGACGTTCGGCGGTT	0	Normal	CRC
KUL19.N-CGGTTAAAGGATGTAT	0	Normal	CRC
KUL19.N-CGTGTAAAGAAACGAG	0	Normal	CRC
KUL19.N-CGTGTAACACTGTTAG	0	Normal	CRC
KUL19.N-CGTGTAATCACAGTAC	0	Normal	CRC
KUL19.N-CGTTAGAGTCGGCATC	0	Normal	CRC
KUL19.N-CGTTAGATCAACGGCC	0	Normal	CRC
KUL19.N-CGTTGGGAGCGTTCCG	0	Normal	CRC
KUL19.N-CTACGTCAGACAGGCT	0	Normal	CRC
KUL19.N-CTCATTAAGTATTGGA	0	Normal	CRC
KUL19.N-CTCGGAGCAATAGAGT	0	Normal	CRC
KUL19.N-CTCGGGAGTGCAGGTA	0	Normal	CRC
KUL19.N-CTCGTCACAAGCTGAG	0	Normal	CRC
KUL19.N-CTCGTCATCCGCAGTG	0	Normal	CRC
KUL19.N-CTGCCTAAGCGTCTAT	0	Normal	CRC
KUL19.N-CTGCCTAAGGCTAGAC	0	Normal	CRC
KUL19.N-CTGCGGATCTGCGTAA	0	Normal	CRC
KUL19.N-CTGGTCTAGGTGACCA	0	Normal	CRC
KUL19.N-CTGGTCTGTCATCGGC	0	Normal	CRC
KUL19.N-CTGGTCTTCAAACCGT	0	Normal	CRC
KUL19.N-CTGTGCTAGGTGACCA	0	Normal	CRC
KUL19.N-CTTCTCTTCCATTCTA	0	Normal	CRC
KUL19.N-CTTGGCTAGAGCTGCA	0	Normal	CRC
KUL19.N-GAACCTAGTTGGTAAA	0	Normal	CRC
KUL19.N-GAACGGATCCCATTAT	0	Normal	CRC
KUL19.N-GAACGGATCTCTTGAT	0	Normal	CRC
KUL19.N-GAATGAATCAAGCCTA	0	Normal	CRC
KUL19.N-GACCAATGTGTGGTTT	0	Normal	CRC
KUL19.N-GACCTGGCAGGGATTG	0	Normal	CRC
KUL19.N-GACGGCTAGCGACGTA	0	Normal	CRC
KUL19.N-GACGTGCGTGGGTATG	0	Normal	CRC
[truncated: 30,163 more rows]
